# Supplementary material for: Structure of the human marker of self 5-transmembrane receptor CD47
Source: Nat Commun. 2021 Sep 1;12:5218. doi: 10.1038/s41467-021-25475-w (PMC8410850; doi:10.1038/s41467-021-25475-w)
Supplement: Supplementary file 8 — Supplementary Data 5 [file 41467_2021_25475_MOESM8_ESM.xlsx]

## Sheet: Sheet1
			CD47-WT									CD47-C245S									CD47-Y184F									CD47-Y184A									CD47-W118A									CD47-F119A
HDX time			20 sec		1 min		10 min		60 min			20 sec		1 min		10 min		60 min			20 sec		1 min		10 min		60 min			20 sec		1 min		10 min		60 min			20 sec		1 min		10 min		60 min			20 sec
Sequence	Start	End	%D	STD	%D	STD	%D	STD	%D	STD		%D	STD	%D	STD	%D	STD	%D	STD		%D	STD	%D	STD	%D	STD	%D	STD		%D	STD	%D	STD	%D	STD	%D	STD		%D	STD	%D	STD	%D	STD	%D	STD		%D	STD
FNKTKSVE	4	11	17.8	2.1	21.2	1.3	28.6	3.8	38.6	3.4		20.2	1.5	24.3	0.2	28.1	0.5	37.6	2.1		20.2	1.3	25.2	0.3	26.8	0.2	36.4	2.4		19.1	0.8	21	0.5	24.4	2.1	35.3	1.9		18.1	0.8	23.1	0.6	27.3	1.1	37.9	1.4		22.3	0.5
FVTNMEAQNTTEVYVKWKFKGRDIYT	24	49	19.2	0.5	21.5	0.6	27.6	1.3	37.8	1.4		21.1	0.5	22.2	0.6	28.5	1.4	40.2	0.8		22.4	1.1	20.8	0.6	28.1	0.5	38.5	1.2		20.4	1.1	23.5	0.2	29.5	1.4	39.1	0.8		20.1	1	20.6	1.5	28.5	0.8	39.5	1		20.3	0.4
TTEVYVKWKFKGRD	33	46	24.7	1.4	27.2	1.1	27.9	1.2	30.8	2.7		23.5	0.8	26.6	0.4	26.5	0.8	29.8	1		25.1	0.8	26.6	0.5	28.4	0.3	29.5	0.8		23.6	0.5	28.4	1.1	28.5	0.8	29.8	0.5		24.4	1.1	26.6	0.5	28.4	0.2	31.3	0.9		24.1	0.8
TEVYVKWKFKGRDI	34	47	26.8	0.6	27.5	0.5	28.2	0.8	32	2.9		25.4	0.6	27.8	0.8	29.1	1.1	35.2	1.8		26.5	0.5	26.8	0.4	29.5	0.8	31.1	0.5		25.8	0.5	28.2	0.4	27.6	0.8	34.6	1.3		25.1	0.8	28.4	0.6	29.5	0.8	34.6	1.5		25.8	0.6
EVYVKWKFKGRDIY	35	48	21.8	0.5	23.4	0.4	24.2	0.6	30.2	0.7		22.4	0.5	22.8	1.3	25.4	0.9	32.6	1.5		24.5	0.8	25.1	0.6	26.2	0.9	29.6	0.5		22.8	0.6	24.9	0.8	25.8	0.6	31.3	0.9		22.4	0.6	25.5	0.4	26.1	0.7	32.6	1.1		21.6	0.6
YVKWKFKGRD	37	46	11	1	15.4	1.5	20.2	0.7	18.8	1		13.2	0.7	15.1	0.6	21.1	0.5	21.5	0.9		10.5	0.6	14.9	0.8	19.2	0.5	20.5	0.6		11.5	0.8	15.1	0.6	21.3	1.1	20.5	1.2		10.8	0.8	14.3	0.9	19.5	0.4	21.2	1		12.4	0.8
SSAKIEVSQL	64	73	33.6	1.1	36.7	1	36.1	0.2	37.4	1.6		32.5	0.9	35.5	1.3	37.1	0.9	36.8	0.5		31.4	1.5	37.1	0.9	37.8	0.6	39.2	1.1		43.3	1.1	41.5	0.6	42.1	0.5	41.4	0.8		35.3	0.8	37.9	0.9	38.2	1.4	38.5	1.5		32.8	2.4
AKIEVSQL	66	73	36.6	1.1	38.7	0.7	38.8	0.3	41.7	2.2		35.8	1.2	37.6	0.9	39.6	1	40.9	1.4		35.8	1.1	38.9	0.5	39.1	0.4	40.3	1.4		45.2	1.5	44.6	1.4	45.2	0.8	43.3	2.1		38.2	1.5	40.2	2.1	40.3	1.8	40.2	1.6		38.3	1.6
KIEVSQL	67	73	33.1	1.6	38.4	1.1	41	1.4	43.9	1.5		35.6	1	37.9	1	42.5	0.6	42.6	1.2		34.2	0.8	38.2	1.1	40.7	0.5	44.2	0.8		43.4	1.4	42.8	1.8	44.2	0.6	44.5	0.6		35.8	2.2	39.6	1.8	42.2	0.9	42.9	0.9		36.1	2
SQLLKGDASLKMDKSD	71	86	8.3	0.3	11	0.1	11.8	0.3	22.1	0.3		10.5	0.9	12.8	0.6	13.1	0.8	22.8	0.9		10.1	0.5	12.4	0.9	13.2	1.5	23.3	0.6		9.8	0.9	12.1	1.3	13.4	0.6	24.5	1.1		9.5	1.4	10.5	0.8	12.8	1.1	23.9	0.9		9.1	1.5
LTREGETIIE	101	110	12.5	0.9	16	0.8	24.1	1	26.8	1		12.8	0.6	14.9	1.1	22.8	0.6	28.2	1.1		14.6	1.5	18.3	0.9	26.5	1	28.8	0.7		14.5	0.6	18.1	1.1	26.8	0.5	29.9	0.7		13.6	0.8	15.4	0.5	23.8	0.8	27.3	0.8		12.4	1.1
TREGETIIE	102	110	12.4	1.2	15.9	1.4	21.3	1.1	24.7	1.1		13.1	0.8	15.4	0.9	20.8	0.4	26.1	0.9		14.1	0.8	17.2	2	24.6	0.6	27.9	1.1		13.8	0.5	17.8	0.5	25.4	1.2	28.4	1		14.5	0.9	15.1	0.9	20.2	1.5	25.6	1.1		13.1	1.2
LKYRVVSWFSPNENIL	111	126	22.9	0.7	31	1.2	32.2	1.1	37.8	0.9		36.4	0.8	41.3	0.2	45.6	0.1	57.8	0.1		28.1	1.2	33.4	0.9	36.8	1.3	47.9	1.8		30.4	0.2	34.2	1	40.1	1	53.2	1.2		ND	ND	ND	ND	ND	ND	ND	ND		ND	ND
KYRVVSWFSPNENIL	112	126	24.6	0.6	28.7	0.5	33	0.4	37.2	0.3		36.2	0.2	41.1	0.1	45.5	0.4	56.2	0.5		27.8	0.5	33.1	0.6	36.4	0.8	47.1	1.5		29.4	0.1	33.2	0.8	38.1	0.2	49.3	0.8		ND	ND	ND	ND	ND	ND	ND	ND		ND	ND
RVVSWFSPNENIL	114	126	22.8	0.9	21.9	1.1	31	0.2	36.3	2.6		35.8	0.5	39.8	0.1	44.2	0.3	56.1	0.4		26.1	1.1	32.3	0.6	36.1	2.1	46.8	0.8		29.1	0.3	32.1	0.6	37	0.4	48.5	0.6		ND	ND	ND	ND	ND	ND	ND	ND		ND	ND
FSPNENIL	119	126	9.2	2	11.1	3.5	11.7	1.5	15.5	2.7		19.1	0.4	21.1	0.4	24.7	0.4	38.2	0.7		17.9	1.5	18	2.4	20	3.9	25.7	0.7		20.3	0.4	22	0.5	26.8	0.5	36.9	0.3		21.7	2.1	19.7	0.6	26.3	4.5	42.5	3.1		ND	ND
KYRVVSWFSPNENILIVIFPIFAILLFW	112	139	30.8	1.1	31	1.3	36.6	0.2	45.2	1.5		32.1	0.5	33	0.6	37.8	0.8	44.1	0.9		30.5	0.4	32.8	0.9	37.4	0.5	46.2	1.5		33.4	0.8	32.4	0.6	38.1	1.2	46.4	1.3		31.1	1.2	33.9	0.9	38.2	0.8	46.5	0.5		30.4	1.1
LLFWGQFGIKTLKYRSGAD	136	152	35	0.5	37.8	0.9	37.3	1	42.8	0.3		36.2	0.7	38.2	0.3	40.5	0.6	44.7	1.3		37.1	0.8	38.3	1.1	39	0.9	43.1	0.8		35.6	0.6	39.5	1.4	38.2	0.9	41.2	0.6		36.8	0.5	38.4	0.4	39.5	0.3	43.3	1.5		38.2	1.5
FWGQFGIKTLKYRSGAD	138	152	36.9	1.2	40.1	0.9	40.1	0.9	43.6	1.6		37.4	0.3	42.3	1.2	43.1	1.1	44.5	0.8		36.5	1.1	42.4	1.2	44.2	1.4	44.8	1.2		37.7	1.4	42.2	0.8	43.3	1	44.8	1.6		35.4	1.6	38.2	3.5	42.4	1.1	45.7	1.7		37.9	1.9
WGQFGIKTLKYRSGAD	139	152	39.2	2	42.3	1.5	40.8	1.7	46.2	2.2		38.2	0.2	43.1	1.3	41.2	0.9	47.8	1.4		37.2	0.8	43.5	0.8	41.5	1.9	47.6	1.6		41.5	0.9	43.7	0.5	44.2	1.8	47.2	2.2		36.2	2.2	44.3	1.9	42.4	2.1	47.9	0.8		35.8	2
GIKTLKYRSGADL	143	152	41	1.2	46.3	1.2	48.4	0.7	46.6	0.3		39.8	0.8	45.9	1.5	49.3	1.6	47.7	2.1		40.2	0.9	46.6	0.4	47.5	2.1	48.2	1.7		41.8	1.1	47.8	0.6	48.6	2.2	49.3	1.9		40.3	1.6	44.2	2.2	49.5	1.5	48.8	1.6		38.8	1.7
EDNWETL	BRIL_26	32	15	0.9	24.5	0.8	37.5	0.8	47.9	4		16	1.1	22.4	0.8	38.5	0.9	48.2	3.2		13.2	0.4	25.3	0.5	39.1	1.5	46.6	2.1		13.4	0.5	26.5	0.6	37.1	1.8	49.2	1.6		12.2	0.8	27	0.6	35.4	1.3	49	1.5		13	0.8
EDNWETLNDNL	BRIL_26	36	17	0.3	22.7	0	39.5	0.4	55.9	0.7		15.5	0.6	24.4	0.5	42.5	0.4	58.1	0.9		16.2	0.5	25.8	0.8	40.1	0.6	53.2	0.8		18.2	0.4	24.6	0.9	43.2	0.8	53.8	0.4		16.6	0.8	24	0.9	42.1	0.9	52.9	0.5		15.3	1.5
NWETLNDNL	BRIL_28	36	15.6	0.8	20.4	0.5	36.9	1.6	53.3	1.2		14.3	0.3	18.4	0.4	37.8	0.6	55.6	0.8		15.2	0.4	21.3	0.3	38.2	0.4	54.6	0.5		14.1	0.5	22.2	0.4	38.9	0.3	52.1	0.6		13.9	0.5	24.3	0.8	37.1	1.1	51.4	0.9		16.2	2.2
WETLNDNL	BRIL_29	36	15.4	0.7	19.4	0.6	34.7	0.8	50.5	1.2		13.3	0.6	22.1	0.2	31.2	0.5	49.2	1.1		14.5	0.8	21.4	0.7	35.6	0.6	52.1	1.2		12.9	0.9	22.5	0.8	33.2	0.6	53.2	2.4		17.2	2.1	22.4	0.7	32.8	2.2	48.3	3.2		14.2	1.7
ETLNDNL	BRIL_30	36	10.5	0.4	14.3	0.5	29.9	0.6	48.3	1.1		8.2	0.4	11.4	0.5	31.1	0.7	49.5	1		10.2	0.8	12.8	0.7	28.6	0.7	45.3	1.1		9.6	0.6	13.6	0.9	30.1	1.3	47.5	1.5		8.7	0.5	15.6	1.3	31.2	0.7	50.2	0.9		9.3	0.8
ETLNDNLKVIEKADNAAQVKDALTKMRA	BRIL_30	57	16.2	0.6	19.3	0.3	27.7	0.4	40.9	0.4		15.2	0.5	18.7	0.4	25.6	0.2	38.4	0.5		14.2	0.3	20.6	0.2	26.5	0.4	39.7	0.8		17.2	0.5	18.9	0.3	28.3	0.4	38.9	0.2		15.1	1.4	20.3	1.1	29.2	1.4	41.3	2.2		16.4	1.5
NLKVIEKADNAAQVKDAL	BRIL_35	52	21.9	1.1	25.4	1.3	32.6	0.8	45.2	2.5		19.4	1.3	24.3	1.2	29.8	0.9	44.3	2.1		20.1	1.1	27.3	1.2	33.1	1.4	44.1	1.8		22.8	1.6	27.3	1.5	31.5	1.3	46.4	1.2		19.1	1.5	26.8	1.6	34.1	2.5	43.2	2.3		18.7	0.4
KVIEKADNAAQVKDAL	BRIL_37	52	23.7	0.4	26.7	0.5	32.1	0.6	41.1	1.4		21.7	0.9	24.8	0.7	31.8	0.6	40.2	0.9		22.6	0.2	28.7	0.4	33.8	0.4	42.3	0.8		21.9	0.1	24.2	2.5	34.9	0.4	45.6	0.4		22.9	0.8	29.1	3.3	35.1	0.9	42.6	2.1		21.1	1.4
IEKADNAAQVKDAL	BRIL_39	52	24.5	1	27.5	0.7	32	0.7	37.3	2		21.8	0.7	26.9	0.2	30.8	0.4	39.2	1.6		22.4	0.5	28.9	0.4	30.6	0.3	38.4	0.9		21.2	0.7	29.5	0.5	31.9	0.6	41.2	0.9		21.8	0.6	28.2	0.7	30.2	1.1	38.4	1.6		21.1	1.5
NLKVIEKADNAAQVKDALTKMRA	BRIL_35	57	17.7	0.9	20	0.7	24.7	0.8	34.3	3.5		15.6	0.8	18.9	1.1	23.2	2.1	34.7	2.7		19.2	0.9	22.5	1	27.1	1.5	35.7	2.1		18.2	0.8	23	2.6	21.4	1.3	35.8	3.2		15.1	2.1	24.4	1.6	26.1	3.4	35.9	2.6		14.2	2.5
KVIEKADNAAQVKDALTKM	BRIL_37	55	19.3	0.2	21.6	0.3	25.8	0.5	34.7	0.1		17.8	0.4	22.5	0.2	26.9	0.4	35.8	0.6		16.9	0.3	23.5	0.2	28.9	2.5	33.1	0.8		16.4	0.4	21.9	2.5	24.9	3.2	38.2	3.5		18.9	1.6	20.2	1.7	24.3	2.5	31.9	4.1		18.2	1.5
KADNAAQVKDAL	BRIL_41	52	23.2	1.1	25.4	0.8	26.9	1.5	31.5	2		21.4	1.3	26.7	0.5	28.9	0.4	32.8	1.7		20.1	1.1	27.4	2.1	29.5	2.6	30.3	1.8		19.5	1.3	26.8	2.2	25.2	3.4	30.2	1.6		21.3	2.2	26.6	3.1	25.1	3.2	32.5	1.7		19.2	2.4
KVIEKADNAAQVKDALTKMRA	BRIL_37	57	17.6	0.2	19.6	0.2	23.8	0.3	31.6	0.4		16.5	0.3	22.3	0.4	25.4	0.2	33.2	0.6		15.6	0.5	23.1	0.4	26.4	0.3	30.3	0.5		15.4	0.6	22.4	0.5	25.1	1.1	30.2	0.6		16.4	0.9	22.5	1.5	26.7	2.2	29.8	2.7		15.1	1.4
KVIEKADNAAQVKDALTKMRAAAL	BRIL_37	60	13.5	0.5	14.8	0.2	18.3	0.7	22.6	3.1		11.4	2.2	12.3	0.9	19.6	1.7	21.5	2.5		12.6	2.1	13.1	0.5	20.5	1.5	21.6	2.1		11.3	1.5	12.4	0.9	21.1	1.5	23.5	1.6		11.1	2.1	15.7	3.1	17.8	2.8	24.2	2.1		13.9	1.7
QVKDAL	BRIL_47	52	22.2	1.3	23.4	2.4	29	2	35	1.4		21.5	1.1	24.6	0.8	27.6	0.9	36.8	1.6		20.2	1.3	25.7	0.8	31.2	0.8	33.8	1.3		24.2	1.5	26.1	0.8	28.5	1.9	37.1	1.2		25.2	1.8	25.3	1.5	27.1	2	34.3	2.2		20.8	3.4
AAQVKDALTKMR	BRIL_45	56	13.2	3.1	14.8	2.1	14.8	2.5	21.3	3.2		9.5	2.7	11.2	0.7	15.9	1.1	23.8	3.1		11.1	2.1	16.4	2.2	12.8	1.5	24.3	1.6		10.9	2.2	12.2	2.6	17.5	1.9	19.2	1.8		11.8	1.5	12.6	0.6	16.9	1.5	20.2	1.9		10.4	1.8
AAQVKDALTKMRA	BRIL_45	57	4.9	2.4	6.4	2.5	8.3	1.9	12.4	4.7		3.1	1.8	5.4	1.9	11.6	1.6	15.2	2.3		2.4	1.8	8.2	1.9	9.8	1.6	13.9	2.7		2.9	1.9	7.4	2.1	11.2	2.8	16.9	3.1		3.8	2.1	7.9	0.8	11.9	1.6	13.2	2.5		3.2	1.2
TKMRAAAL	BRIL_53	60	7.3	1.7	4.2	1.4	3.8	1.4	8	1.3		6.6	0.8	3.1	0.7	4.6	1.1	11.2	1.4		8.2	0.5	2.1	0.6	5.9	0.3	10.4	0.3		5.1	1.7	2	0.5	6.9	0.6	11.8	1.1		3.6	1.9	5.8	2.4	5.2	1.6	11.6	1.7		8.2	2.1
DAQKATPPKLED	BRIL_61	72	31.3	0.3	35.1	2.3	43.7	1	51.7	0.7		30.2	0.6	33.3	0.4	45.6	0.4	53.7	0.8		29.8	0.4	33.1	0.5	45.7	0.4	53.2	0.9		30.1	0.8	37.2	3.2	41.1	2.9	54.9	1.8		28.9	0.6	33.1	2.2	42.9	2.5	53.8	1.8		30.2	0.5
LDAQKATPPKLEDKSPDSPE	BRIL_60	79	33.7	1	40.3	0.4	40.9	2.3	46.3	2.4		35.8	0.5	42.1	0.2	43.3	1.1	47.8	1.8		31.2	0.4	38.5	0.5	38.6	3.2	48.2	1.6		31.1	0.6	38.9	0.9	45.7	2.8	47.2	2.1		30.4	0.8	39.6	1.5	42.5	2.3	48.8	2.1		30.1	0.9
DAQKATPPKLEDKSPDSPEM	BRIL_60	80	32.2	0.4	36.7	0.4	42.7	0.6	48.8	2.1		29.3	0.4	38.2	0.3	45.1	0.7	49.2	0.9		36.4	0.5	38.9	0.2	44.2	1.8	49.8	1.3		30.2	3.2	38.3	0.9	45.7	2.2	50.2	2.5		30.1	1.6	38.2	0.4	44.9	1.7	51.6	1.8		28.7	1.5
DAQKATPPKLEDKSPDSPEMKD	BRIL_60	82	30.8	0.4	35.3	0.3	41.9	0.9	49.1	2.2		28.8	0.4	32.1	0.5	45.5	2.1	52.3	3.4		28.5	1.8	37.6	0.9	42.4	2	53.5	2.8		27.7	1.6	37.8	1.2	43.5	2.1	51.9	3.1		28.4	1.4	36.7	2.1	43.8	3.1	53.1	2.7		29.6	1.3
DAQKATPPKLEDKSPDSPEMKDFRHGF	BRIL_60	87	23.7	2.1	28.5	1.5	34.5	2.4	43.5	2.9		21.6	0.8	30.4	0.9	37.2	2.2	45.1	3		19.8	0.9	29.4	1	31.8	2.1	40.2	2.2		25.3	2.9	27.6	1.5	35.1	3.1	42.2	2.2		26.1	1.5	25.3	1.6	33.4	1.8	46.2	2.1		21.4	1.1
LEDKSPDSP	BRIL_70	78	14.6	1.5	19.3	1.5	34.3	1.5	49	1.5		10.8	0.9	17.3	0.8	32.8	1.5	47.2	2.1		13.1	1.5	18.9	1.2	32.6	1.6	45.6	1.9		11.4	2.1	20.2	1.6	36.2	3.4	48.3	3.1		13.9	1.9	21.5	1.7	31.7	2.5	46.2	2.9		11.9	1.6
DAQKATPPKLEDKSPDSPEMKDFRHGFD	BRIL_61	88	23.7	0.6	27.2	0.6	33.5	1	43.3	2.3		20.2	1.6	25.9	0.6	32.9	0.4	40.9	1.8		21.5	1.5	26.9	1.1	30.6	0.5	46.4	1.6		19.9	1.9	25.2	1.8	31.8	0.9	45.1	1.5		21.7	2.4	29.6	3.5	35.7	3.3	41.4	3.4		19.8	0.5
DAQKATPPKLEDKSPDSPEMKDFRHGFDIL	BRIL_61	90	20.6	0.3	23.8	0.2	29.9	0.9	37.7	2.7		18.2	0.6	20.3	0.5	27.2	0.4	35.9	0.4		23.1	0.5	25.6	0.6	32.4	0.6	36.1	0.8		18.9	3.1	26.8	2.2	33.9	2.1	40.4	3.3		18.6	2.4	20.4	3.1	32.5	2.2	38.5	2.5		20.1	1.8
EDKSPDSPEMKD	BRIL_71	82	31.2	1.9	33.5	2.1	42.6	1.6	47.4	2.8		30.2	1.6	35.8	2.1	43.8	1.7	50.2	3.4		27.9	1.1	30.3	1.3	45.2	1.7	48.6	2.1		28.7	1.5	35.2	1.8	44.9	1.6	48.4	2.2		27.7	1.9	31.6	2.2	40.3	2.5	48.9	2.5		30.1	2.9
EDKSPDSPEMKDFRHGFDIL	BRIL_71	90	16.2	0.2	18.1	0.5	24.6	1	32.5	2.5		11.3	1.8	16.9	1.4	28.4	2.5	37.1	2.1		18.4	1.5	19.2	1.6	26.5	2.1	33.9	2		15.2	2.1	20.7	1.3	27.3	2.3	31.5	2.5		18.9	3.1	21.2	2	27.2	2.1	35.3	3.2		15.8	1.6
KDFRHGFDIL	BRIL_81	90	6.3	0.2	7.6	0.2	12.6	0.8	21.7	0.8		5.8	0.5	8.1	0.6	13.5	0.9	23.1	1.4		5.9	0.8	9.2	0.6	14.1	0.4	20.2	1.5		3	1.5	9.6	0.4	15.4	1	24.9	2.1		4.8	1.9	8.2	1.6	16.5	2.2	24.3	0.9		3.9	0.8
FRHGFDIL	BRIL_83	90	4.2	0.2	4.7	0.1	8.6	0.6	15.9	0.5		3.1	0.6	4.2	0.3	10.8	0.7	13.1	0.4		2.5	0.5	3.1	0.6	9.9	0.6	14.2	0.4		3.9	0.6	3.4	0.2	11.5	1.6	11.2	1.1		2.6	0.9	8.4	0.5	10.2	1.1	16.7	2.4		3.8	0.4
VGQIDDAL	BRIL_91	98	4.5	0.6	4.6	0.2	4.2	0.5	3.8	0.8		2.1	0.3	5.4	0.2	5.5	0.2	6.7	0.9		3.1	0.1	6.7	0.2	6.8	0.3	6.1	0.5		4.3	0.2	4.9	0.9	3.7	1.5	4.1	1		5.3	0.3	6.2	1.9	5.9	2.2	4.2	2.1		4.2	1.6
VGQIDDALKLANEGKVKEAQA	BRIL_91	111	15.7	0.6	17.7	0.6	18.7	0.6	20.5	1.2		12.4	1.3	16.8	1.5	17.1	0.8	23.6	2.6		11.4	1.1	18.9	1.4	16.5	1.1	23.7	0.9		11.3	0.8	18.2	0.6	19.8	1.7	24.3	1.5		10.8	1.9	12.5	2.8	13.6	3.1	19.1	4.5		17.1	1.5
VGQIDDALKLANEGKVKEAQAAAEQL	BRIL_91	116	16.2	0.3	18.1	0.3	19.1	0.4	21.7	1.3		14.2	0.9	19.3	0.8	18.6	0.8	20.5	1.1		13.2	0.8	19.3	0.2	19.8	0.4	20.2	1.6		12.6	0.5	14.9	2.6	20.6	0.8	22.5	1.9		13.3	0.6	20.4	1.5	19.3	0.8	20.1	2.2		13.8	1.7
LKLANEGKVKEAQAAA	BRIL_98	113	17.5	0.7	19.3	0.5	19.7	0.6	22.7	0.8		15.2	0.4	14.3	0.7	17.8	0.3	20.4	0.5		14.5	0.4	18.9	0.3	18.1	0.3	23.4	0.7		17.9	2.6	17.1	1.5	18.5	0.9	21.9	0.8		15.6	1.5	22.6	3.1	21.9	0.6	24.8	2.1		15.7	1.4
LKLANEGKVKEAQAAAE	BRIL_98	114	17.7	0.3	19.5	0.2	20.7	0.5	25	0.9		16.4	0.4	18.2	0.2	22.5	0.2	27.1	1.4		15.3	1.1	17.4	1.3	19.2	1.5	23.5	2.1		18.9	2.9	18.1	0.6	22.7	2.2	24.3	1.8		20.1	1.5	22.5	0.4	23.1	1.9	26.2	1.7		15.9	1.8
LKLANEGKVKEAQAAAEQL	BRIL_98	116	18.9	0.4	21	0.3	22.5	0.4	26.3	1		17.9	1.4	20.1	1.6	21.6	0.8	27.8	2.3		15.4	1.5	19.2	1.8	19.9	0.6	24.3	2.5		17.8	1.5	19.5	0.8	20.1	0.9	23.4	1.6		19.2	1.5	22	0.9	23.4	1.4	25.2	2.2		17.2	1.3
LANEGKVKEAQAAAEQLK	BRIL_100	117	19.3	0.8	21	0.7	22	1.2	26.1	1.5		17.2	0.5	19.1	0.6	20.3	0.7	25.4	0.9		17.8	0.5	19.5	0.6	20.8	0.6	24.2	0.8		20.1	0.7	22.6	1.9	23.5	0.9	25.2	1.8		21.3	0.9	20.7	1.5	22.1	1.9	27.8	2.2		18.3	0.7
AAAEQLKTTRNAYIQKYL	BRIL_111	128	19.3	0.8	21.6	1.9	23.7	1.9	26.3	1		18.2	1.2	20.3	1.1	22.1	0.5	22.8	0.8		17.2	1.1	22.1	1.5	23.9	0.6	25.4	0.9		18.1	1.3	20.6	1.8	23.5	0.8	24.4	1.5		17.1	1.8	19.2	1.6	21.4	2.2	25.4	1.2		21.5	3.1
YSLKNATGLGL	184	194	7.6	1.3	7.6	1.3	7.7	1.2	8.7	1.5		5.6	0.4	7.1	0.3	6.9	0.6	7.2	1.1		ND	ND	ND	ND	ND	ND	ND	ND		ND	ND	ND	ND	ND	ND	ND	ND		7.1	1.8	5.5	2.1	5.9	1.9	7.4	2.4		5.4	1.1
IVTSTGIL	195	202	0.6	0.1	0.7	0.1	0.2	0.3	0.5	0.3		0.2	0.1	0.4	0	0.3	0.1	0.4	0.1		0.2	0.1	0.1	0.1	0.4	0.1	0.6	0.3		0.3	0.1	0.2	0.1	0.1	0	0.6	0.2		0.5	0.1	0.4	0.1	0.1	0	0.5	0.2		0.7	0.2
ILLHYYVFSTAIGLT	203	217	21.1	1.3	26.3	0.4	36.1	1.4	38.2	1		22.3	1	24.7	1.4	35.2	0.9	35.9	1.5		20.2	0.9	24.2	2.1	33.9	1.6	39.2	1.4		19.8	0.8	24.3	1.4	31.6	1.8	36.5	1.7		20.2	1.3	24.9	2.2	33.7	2.3	40.5	2.5		18.9	1.1
ACIPMHGPLL	244	253	31.3	0.5	34.4	1.5	39.8	1.3	41.2	0.7		ND	ND	ND	ND	ND	ND	ND	ND		29.5	0.8	32.1	0.6	37.8	0.5	40.2	0.9		30.5	0.9	31.7	0.5	38.7	0.9	39.6	1.1		28.5	2.6	29.7	2.9	35.8	2.7	43.2	2		30.6	2.5
KFVASNQKT	272	280	40.9	1.1	43.6	1.5	40	0.5	38.6	0.7		35.7	0.5	39.8	0.3	39.5	0.2	39.1	0.7		38.2	0.4	39.5	0.5	37.5	0.3	40.1	0.6		39.7	0.5	42.5	0.6	39.8	0.2	40.4	0.2		37.6	0.9	39.9	1.2	41.5	0.8	40.2	0.4		38.7	2.9
VYMKFVASNQKTIQPPR	269	285	25.8	1.5	27.1	0.9	33	1	43.7	0.9		23.1	0.9	25.8	0.7	29.5	0.8	40.3	0.4		26.1	0.8	28.1	0.8	32.5	0.7	41.8	0.6		21.8	2.1	28.2	0.5	34.5	1.1	44.6	1.5		23.2	0.6	28.2	0.7	35.1	1.5	45.9	1.7		24.1	0.5
SNQKTIQPPR	276	285	28.4	0.3	38.8	0.7	47.1	0.4	60.6	0.3		27.4	0.6	37.2	0.5	46.1	0.4	58.2	0.9		26.7	0.5	36.3	0.8	45.2	0.4	57.4	1.3		25.4	1.5	36.9	0.8	45.1	0.6	58.9	1.1		26.1	1.9	35.2	0.9	44.3	0.8	59.2	1.9		26.9	1.1
KFVASNQKTIQPPRKAVEEPLNA	272	294	58.3	0.1	58.4	0.5	52.6	0.5	55.2	0.1		57.2	0.2	56.5	0.5	57.7	0.8	55.9	1		57.2	0.3	57.4	0.4	55.8	0.8	56.1	1.1		58.1	1.8	57.3	0.5	55.4	0.6	54.6	1.9		58.2	0.5	57.3	1.4	55.6	1.3	54.5	1.2		56.1	0.9
VASNQKTIQPPRKAVEEPLNA	274	294	60.9	1.8	61.7	1.2	55.6	0.5	57.3	1.7		59.9	1.7	58.2	1.5	57.3	1.6	56.9	1.5		57.2	1.5	60.4	1.4	58.8	2.2	56.4	1.6		61.3	2.8	59.2	2.5	58.4	0.9	58.2	1.8		59.4	1.6	60.2	1.5	58.9	0.2	56.3	0.6		56.9	1.1
KTIQPPRKAVEEPLNA	279	294	65.9	1.7	66.3	1.7	58.5	1.3	60.7	1.6		64.8	1.7	65.7	1.8	64.3	2.4	61.5	2.1		64.3	1.5	65.8	1.3	62.4	2.1	60.7	2		64.4	1.5	65.8	1.6	62.5	0.8	61.9	1.5		63.2	1.3	65.7	1.4	66.2	2.5	63.8	2.2		63.1	1.5
FKESKGMM	295	302	46.9	1.3	46.9	1.6	41.9	1.7	42.3	1.4		45.9	1.8	46.8	1.5	45.6	2.8	44.2	1.9		45.3	1.1	47.1	1.6	43.6	1.8	44.5	1.6		47	2.1	45.2	2.1	43.8	0.5	44.2	1.1		44.1	3.1	47.2	3.2	43.9	3.5	44.8	0.9		44.2	2.4
[truncated: 6 more columns]
