# Supplementary material for: Structure of the human marker of self 5-transmembrane receptor CD47
Source: Nat Commun. 2021 Sep 1;12:5218. doi: 10.1038/s41467-021-25475-w (PMC8410850; doi:10.1038/s41467-021-25475-w)
Supplement: Supplementary file 11 — Source Data [file 41467_2021_25475_MOESM11_ESM.xlsx]

## Sheet: Supplementary_Fig5_source_data
>CD47_HUMAN MWPLVAALLLGSACCGSAQLLFNKTKSVEFTFCNDTVVIPCFVTNMEAQNTTEVYVKWKF KGRDIYTFDGALNKSTVPTDFSSAKIEVSQLLKGDASLKMDKSDAVSHTGNYTCEVTELT REGETIIELKYRVVSWFSPNENILIVIFPIFAILLFWGQFGIKTLKYRSGGMDEKTIALL VAGLVITVIVIVGAILFVPGEYSLKNATGLGLIVTSTGILILLHYYVFSTAIGLTSFVIA ILVIQVIAYILAVVGLSLCIAACIPMHGPLLISGLSILALAQLLGLVYMKFVASNQKTIQ PPRKAVEEPLNAFKESKGMMNDE
>Northern_greater_galago TVTVLSASCARSAQLLFNKTKSVEYTVCNETISIPCFVINMEAENTNEVYVKWKFKGKDI YTFDGSDNRSTHDSAFKTSGIKISELLKGDATLMMHQSNAVPGNYTCEVTVLSREGETTI EVKYRIVSWFSPNENILIVIFPVFALLLFWGQFGIKTLQYRSGRMDEKTIGLLVAGLLVT IIIIVGAILFVPGEYSVKNATGLGLIVTSTGLLIILNYYVFKTAFGITSFVIALLIIQVL VYVLAGVGLSLCISACTPVHGPVLISGLGIFALVQLLGLIYMKFVGSKKCIDNPPNEKI
>Coquerels_sifaka MWPLVAALLLASACCGSAQLLFNKTKSVEFTFCNETVVIPCCVNNIEAENLNELYVKWRF KGKDIYTFDGVVNKSNTYGNFKSARMEVPELLKGDASLKIDKSEAVLGNYSCEVTELSRE GETFIELKYRVVPWFSPNENILIVIFPIFAVLLFWGQFGIKTLKYKSSHMDEKTIAVLVA GLVTTAVIIVGAILFVPGEYSVKNSTGLGLIVTTTGLLLLLHYYVFKTTIGIPSFVIAIL VIQLLAYVLAVVGLSLCISACIPMHGPLLIAGLVIFALIQLLGLVYMKFVASNQKTMNPP RNN
>Common_marmoset MWPLVAALLLGSACCGSAQLLFNKTKSVEFTFCNETVVIPCFVTNMEAQNTTEIYVKWKF KGRDIYTFDGALNRSTVPSGFNSAKIEVSRLLKGDASLKLDKSDATSHTGNYTCEVTELT REGETIVELKYRVGTLGDRWKSCHLTNKERKEIEGIVQVSWFSPNENILIVIFPIFAILL FWGQFGIKTLKYRSGGMDEKTIALLVAGLTITVIVIVGAILFVPGEYSLKNATGLGLIVT STGILILLHYYVFSTAFGLTSFVIAILAIQVIAYVLAVVGLSLCIAACIPMHGPLLISGL SILALAQLLGLVYMKFVEFRTTPTVS
>Black-capped_squirrel_monkey MKCFSFSFPGSAQLLFNKTKSVEFTFCNDTVVIPCFVTNMEAQNTTEIYVKWKFKGKDIY TFDGALNRFTLPSDIKTAKIEVSQLLKGDASLKLEKSDALSHTGNYTCEVTELTREGETI IELKYRVVSWFSPNENILIVIFPIFAILLFWGQFGIKTLKYRSGGMDEKTIALLVAGLTI TVIVIVGAILFVPGEYSLKNATGLGLIVTSTGILILLHYYVFSTAFGLTSFVIAILVIQV IAYVLAVVGLSLCIAACIPMHGPLLISGLSILALAQLLGLVYMKFVASNQKTIQPPRKAV EEPLNAFKESKGMMNDE
>Panamanian_white-faced_capuchin MWPLVAALLLGSACCGSAQLLFNKTKSVEFTFCNDTVVIPCFVTNMEAQNTTEIYVKWKF KGRDIYTFDGALNRSTLPSGFNSAKIEVSQLLKGDASLKLDKSDAASHTGNYTCEVTELT REGETIVELKYRVVSWFSPNENILIVIFPIFAILLFWGQFGIKTLKYRSGGMDEKTIALL VAGLTITVIVIVGAILFVPGEYSLKNATGLGLIVTSTGILILLHYYVFSTAFGLTSFVIA ILVIQVIAYVLAVVGLSLCIAACIPMHGPLLISGLSILALAQLLGLVYMKFVASNQKTIQ PPRKAVEEPLNAFKESKGMMNDE
>Nancy_Mas_night_monkey MWPLVAALLLGSACCGSAQLLFNKTKSVEFTFCNDTVVIPCFVTNMEAQNTTEIYVKWKF KGRDIYTFDGALNRSTVPSGFNSAKIEVSQLLKGDASLKLDKSDAASHTGNYTCEVTELT REGETIVELKYRVVSWFSPNENILIVIFPIFAILLFWGQFGIKTLKYRSGGMDEKTIALL VAGLTITVIVIVGAILFVPGEYSLKNATGLGLIVTSTGILILLHYYVFSTAFGLTSFVIA ILVIQVIAYVLAVVGLSLCIAACIPMHGPLLISGLSILALAQLLGLVYMKFVASNQKTIQ PPRKAVEEPLNAFKESKGMMNDE
>Black_snub-nosed_monkey MKYFSFSFPGSAQLLFNKTKSVEFTFCNDTVVIPCFVTNMEAQNTTEVYVKWKFKGRDIY TFDGALNKSTVSTNFSSAKIEVSQLLKGDASLKMDKSDAVSHTGNYTCEVTELTREGETI IELKYRVVSWFSPNENILIVIFPIFAILLFWGQFGIKTLKYRSGGMDEKTIALLVAGLMI TVIVIVGAILFVPGEYSLKNATGLGLIVTSTGILILLHYYVFSTAIGLTSFVIAILVIQV IAYILAVVGLSLCIAACIPMHGPLLISGLSILALAQLLGLVYMKFVASNQKTIQPPRKAV EEPLNAFKESKGMMNDGKYKLHLIIIDQLKHGH
Golden_snub-nosed_monkey MWPLVAALLLGSACCGSAQLLFNKTKSVEFTFCNDTVVIPCFVTNMEAQNTTEVYVKWKF KGRDIYTFDGALNKSTVSTNFSSAKIEVSQLLKGDASLKMDKSDAVSHTGNYTCEVTELT REGETIIELKYRVVSWFSPNENILIVIFPIFAILLFWGQFGIKTLKYRSGGMDEKTIALL VAGLMITVIVIVGAILFVPGEYSLKNATGLGLIVTSTGILILLHYYVFSTAIGLTSFVIA ILVIQVIAYILAVVGLSLCIAACIPMHGPLLISGLSILALAQLLGLVYMKFVASNQKTIQ PPRKAVEEPLNAFKESKGMMNDE
>Angolan_Colobus SAQLLFNKTKSVEFTFCNDTVVIPCFVTNMEAQNTTEVYVKWKFKGRDIYTFDGALNKST VSTNFSSAKIEVSQLLKGDASLKMDKSDAVSHTGNYTCEVTELTREGETIIELKYRVVSW FSPNENILIVIFPIFAILLFWGQFGIKTLKYRSGGMDEKTIALLVAGLMITVIVIVGAIL FVPGEYSLKNATGLGLIVTSTGILILLHYYVFSTAIGLTSFVIAILVIQVIAYILAVVGL SLCIAACIPMHGPLLISGLSILALAQLLGLVYMKFVASNQKTIQPPRKAVEEPLNAFKES KGMMNDE
>Rhesus_macaque MWPLVAALLLGSACCGSAQLLFNKTKSVEFTFCNDTVVIPCFVTNMEAQNTTEVYVKWKF KGRDIYTFDGALNKSTAPANFSSAKIEVSQLLKGDASLKMDKSDAVSHTGNYTCEVTELT REGETIIELKYRVVSWFSPNENILIVIFPIFAILLFWGQFGIKTLKYRSGGMDEKTIALL VAGLMITVIVIVGAILFVPGEYSLKNATGLGLIVTSTGILILLHYYVFSTAIGLTSFVIA ILVIQVIAYILAVVGLSLCIAACIPMHGPLLISGLSILALAQLLGLVYMKFVEFRGTPTV S
>Green_monkey MWPLVAALLLGSACCGSAQLLFNKTKSVEFTFCNDTVVIPCFVTNMEAQNTTEVYVKWKF KGRDIYTFDGPLNKSTAPANFSSAKIEVSQLLKGDASLKLDKSDAVSHTGNYTCEVTELT REGETIIELKYRVVSWFSPNENILIVIFPIFAILLFWGQFGIKTLKYRSGGMDEKTIALL VAGLMITVIVIVGAILFVPGEYSLKNATGLGLIVTSTGILILLHYYVFSTAIGLTSFVIA ILVIQVIAYILAVVGLSLCIAACIPMHGPLLISGLSILALAQLLGLVYMKFVASNQKTIQ PPRKAVEEPLNAFKESKGMMNDE
>Sooty_mangabey MWPLVAALLLGSACCGSAQLLFNKTKSVEFTFCNDTVVIPCFVTNMEAQNTTEVYVKWKF KGRDIYTFDGALNKSTAPANFSSAKIEVSQLLKGDASLKMDKSDAVSHTGNYTCEVTELT REGETIIELKYRVVSWFSPNENILIVIFPIFAILLFWGQFGIKTLKYRSGGMDEKTIALL VAGLMITVIVIVGAILFVPGEYSLKNATGLGLIVTSTGILILLHYYVFSTAIGLTSFVIA ILVIQVIAYILAVVGLSLCIAACIPMHGPLLISGLSILALAQLLGLVYMKFVASNQKTIQ PPRKAVEEPLNE
>Olive_baboon MWPLVAALLLGSACCGSAQLLFNKTKSVEFTFCNDTVIIPCFVTNMEAQNTTEVYVKWKF KGRDIYTFDGALNKSTAPANFSSAKIEVSQLLKGDASLKMDKSDAVSHTGNYTCEVTELT REGETIIELKYRVVSWFSPNENILIVIFPIFAILLFWGQFGIKTLKYRSGGMDEKTIALL VAGLMITVIVIVGAILFVPGEYSLKNATGLGLIVTSTGILILLHYYVFSTAIGLTSFVIA ILVIQVIAYILAVVGLSLCIAACIPMHGPLLISGLSILALAQLLGLVYMKFVASNQKTIQ PPRKAVEEPLNAFKESKGMMNDE
>Crab-eating_macaque MWPLVAALLLGSACCGSAQLLFNKTKSVEFTFCNDTVVIPCFVTNMEAQNTTEVYVKWKF KGRDIYTFDGALNKSTAPANFSSAKIEVSQLLKGDASLKMDKSDAVSHTGNYTCEVTELT REGETIIELKYRVVSWFSPNENILIVIFPIFAILLFWGQFGIKTLKYRSGGMDEKTIALL VAGLMITVIVIVGAILFVPGEYSLKNATGLGLIVTSTGILILLHYYVFSTAIGLTSFVIA ILVIQVIAYILAVVGLSLCIAACIPMHGPLLISGLSILALAQLLGLVYMKFVASNQKTIQ PPRKAVEEPLNAFKESKGMMNDE
>Southern_pig-tailed_macaque MWPLVAALLLGSACCGSAQLLFNKTKSVEFTFCNDTVVIPCFVTNMEAQNTTEVYVKWKF KGRDIYTFDGALNKSTAPANFSSAKIEVSQLLKGDASLKMDKSDAVSHTGNYTCEVTELT REGETIIELKYRVVSWFSPNENILIVIFPIFAILLFWGQFGIKTLKYRSGGMDEKTIALL VAGLMITVIVIVGAILFVPGEYSLKNATGLGLIVTSTGILILLHYYVFSTAIGLTSFVIA ILVIQVIAYILAVVGLSLCIAACIPMHGPLLISGLSILALAQLLGLVYMKFVASNQKTIQ PPRKAVEEPLNAFKESKGMMNDE
>Drill SAQLLFNKTKSVEFTFCNDTVVIPCFVTNMEAQNTTEVYVKWKFKGRDIYTFDGALNKST APANFSSAKIEVSQLLKGDASLKMDKSDAVSHTGNYTCEVTELTREGETIIELKYRVVSW FSPNENILIVIFPIFAILLFWGQFGIKTLKYRSGGMDEKTIALLVAGLMITVIVIVGAIL FVPGEYSLKNATGLGLIVTSTGILILLHYYVFSTAIGLTSFVIAILVIQVIAYILAVVGL SLCIAACIPMHGPLLISGLSILALAQLLGLVYMKFVASNQKTIQPPRKAVEEPLNAFKES KGMMNDE
>Northern_white-cheeked_gibbon MWPLVAALLLGSACCGSAQLLFNKTKSVEFTFCNDTVVIPCFVTNMEAQNTTEVYVKWKF KGRDIYTFDGALNKSTVPTDFSSAKIEVSQLLKGDASLKMDKSDAVSHTGNYTCEVTELT REGETIIELKYRVVSWFSPNENILIVIFPIFAILLFWGQFGIKTLKYRSGGMDEKTIALL VAGLMITVIVIVGAILFVPGEYSLKNATGLGLIVTSTGILILLHYYVFSTAIGLTSFVIA ILVIQVIAYILAVVGLSLCIAACIPMHGPLLISGLSILALAQLLGLVYMKFVASNQKTIQ PPRKAVEEPLNAFKESKGMMNDE
>Sumatran_orangutan MWPLVAALLLGSACCGSAQLLFNKTKSVEFTFCNDTVVIPCFVTNMEAQNTTEVYVKWKF KGRDIYTFDGALNKSTVPTDFSSAKIEVSQLLKGDASLKMDKSDAVSHTGNYTCEVTELT REGETIIELKYRVVSWFSPNENILIVIFPIFAILLFWGQFGIKTLKYRSGGMDEKTIALL VAGLIITVIVIVGAILFVPGEYSLKNATGLGLIVTSTGILILLHYYVFSTAIGLNSFVIA ILVIQVIAYILAVVGLSLCIAACIPMHGPLLISGLSILALAQLLGLVYMKFVASNQKTIQ PPRKAVEEPLNAFKESKGMMNDE
>Western_gorilla MWPLVAALLLGSAXXXSAQLLFNKTKSVEFTFCNDTVVIPCFVTNMEAQNTTEVYVKWKF KGRDIYTFDGALNKSTVPTDFSSAKIEVSQLLKGDASLKMDKSDAVSHTGNYTCEVTELT REGETIIELKYRVVSWFSPNENILIVIFPIFAILLFWGQFGIKTLKYRSGGMDEKTIALL VAGLMITVIVIVGAILFVPGEYSLKNATGLGLIVTSTGILILLHYYVFSTAIGLTSFVIA ILVIQVIAYILAVVGLSLCIAACIPMHGPLLISGLSILALAQLLGLVYMKFVASNQKTIQ PPRKAVEEPLNAFKESKGMMNDE
>Chimpanzee MWPLVAALLLGSACCGSAQLLFNKTKSVEFTFCNDTVVIPCFVTNMEAQNTTEVYVKWKF KGRDIYTFDGALNKSTVPTDFSSAKIEVSQLLKGDASLKMDKSDAVSHTGNYTCEVTELT REGETIIELKYRVVSWFSPNENILIVIFPIFAILLFWGQFGIKTLKYRSGGMDEKTIALL VAGLMVTVIVIVGAILFVPGEYSLKNATGLGLIVTSTGILILLHYYVFSTAIGLTSFVIA ILVIQVIAYILAVVGLSLCIAACIPMHGPLLISGLSILALAQLLGLVYMKFVASNQKTIQ PPRKAVEEPLNAFKESKGMMNDE
>Bonobo SAQLLFNKTKSVEFTFCNDTVVIPCFVTNMEAQNTTEVYVKWKFKGRDIYTFDGALNKST VPTDFSSAKIEVSQLLKGDASLKMDKSDAVSHTGNYTCEVTELTREGETIIELKYRVVSW FSPNENILIVIFPIFAILLFWGQFGIKTLKYRSGGMDEKTIALLVAGLMVTVIVIVGAIL FVPGEYSLKNATGLGLIVTSTGILILLHYYVFSTAIGLTSFVIAILVIQVIAYILAVVGL SLCIAACIPMHGPLLISGLSILALAQLLGLVYMKFVASNQKTIQPPRKAVEEPLNAFKES KGMMNDE
>African_elephant ALLIILGICSICSAQITFNVIKSVEYTVCNETLVIPCFATNVETKQLAELYVKWKFKGKD IFIFDGSRNQSTPSSNFTSAEITPEELLRGIASLKMKKKDAVPGNYTCEVTELSREGETT IQLKYRVVSWFFQKENILIIIFPILAILLFWGQFGVLILNSKSSRMNQETISVLVAGLFL TMVVIVGAILFAPGEYSTKNASGLGLIVIPMVILQVLQYFVFKTSFEMNYFAIAILILQV LGFVLAVVGFSLCVSECVPVQGPLLISGLGIIALAELLGLVYMKFVENKIKTIVFSNNK
>Golden_hamster MWPLVAALLLGSCCCGSAQLLFSKVKSAEFTTCNETVVIPCVVLNVEAQSTEEMYVKWKL NKTYIFIYDGSKNNSSVETNFSSAKISLSDLLKGVASLKMDRQQAVVGNYTCEVTELSRE GKTVIELKYRVASWFSPNEKILIVIFPILAILLFWGKFGILTLKYKSTRTNKRIILLLVA GLVLTVIVVVGAILLIPGENPVKSASGLGLIVISIGTLILLQYNVFMTAFGMTSFTIAIL ITQVLGYVLALVGLCLCIMACEPVHGPLLISGLGIIALAELLGLVYMKFVASNQRTIQPP RKAVEEPLNAFKESKGMMNDE
>Mouse MWPLAAALLLGSCCCGSAQLLFSNVNSIEFTSCNETVVIPCIVRNVEAQSTEEMFVKWKL NKSYIFIYDGNKNSTTTDQNFTSAKISVSDLINGIASLKMDKRDAMVGNYTCEVTELSRE GKTVIELKNRTVSWFSPNEKILIVIFPILAILLFWGKFGILTLKYKSSHTNKRIILLLVA GLVLTVIVVVGAILLIPGEKPVKNASGLGLIVISTGILILLQYNVFMTAFGMTSFTIAIL ITQVLGYVLALVGLCLCIMACEPVHGPLLISGLGIIALAELLGLVYMKFVASNQRTIQPP RNR
>Rat MWPLAAALLLGSCCCGSAQLLLSKVKSVEFTSCNDTVVIPCKVLNVEAQSTDEMFVKWKL NKSYIFIYDGNKNSTTREQNFTSAKISVSDLLKGIASLTMDTHEAVVGNYTCEVTELSRE GKTVIELKNRPVSWFSTNEKILIVIFPILAILLFWGKFGILTLKYKSSHTNKRIILLLVA GLALTLIVVVGAILFIPGEKPVKNASGLGLIVISTGILILLQYNVFMTAFGMTSFTIAIL ITQVLGYVLAVVGMCLCIMACEPVHGPLLISGLGIIALAELLGLVYMKFVASNQRTIQPP RNN
>Guinea_pig MWPLVATLLLGSWCFGSAQLLLNKTKLVEYTICNKTVVIPCFVINVGAQSTKEMFVKWKF NGTYIFNYDGSANNSTAKKNFSSAKIEVSKLLKGDASLQMSKEDVKVGNYTCEVTELSRE GETVVEVKYRMVSWFSPNENILIVIFPILAILLFWGQFGILTLKYKSNCTNMKIILSLIA GLLLTIIVIVGAILFIPGEYSIKNSFGLGFIVISTGVLILLQYNVFMTAFGMTSFTIAIL ITQVLGYVLAVVGLCLCVTACVPADGPLLISGLGIVALAELLGLVYMKFVASNQRTIQPP RKAVEEPLNAFKESKGMMNEE
>Naked_mole_rat MWPLAATLLLGSWCFGSAQLLLNKTKFVEYTICNETVVIPCFVINVGAQSTKEVFVKWKF NGTYIFIYDGNKNISTANLNFSSAKIAVSKLLKGDASLKMSKDDVKVGNYTCEVTELTRE GETIIEVKYRMVSWFSPNENILIVIFPILAILLFWGQFGILTLKYKSNCTSTKIILLLIA GLLLTIIVIVGAILFIPGEYSIKNSFGLGFIVISTGILILLQYNVFMTAFGMTSFTIAIL ITQVLGYVLAVVGLCLCVTACVPVHGPLLISGLGIIALAELLGLVYMKFVASNQRTIQPP RKAVEEPLNAFKESKGMMNEE
>American_beaver MWPLVAALLLGSACCGSAQLLLNNTKSVEYTACNETVVIPCFVINVGAQNTKEMYVKWKF NRTYIFIYDGNKNNSTADKNFSSAKISVSELLKGDASLKMDKDDAVVGNYTCEVTELIRE GETVVELKYRVVSWFSPNENILIVIFPILAILLFWGQFGILTLKYKSNRTNKKIIFLLIA GLFLTTVVIVGAIVFIPGEYSIENAAGLGLIVISTGILILLQYNVFMTAFGMSSFTIAIL ITQVLGYVLAVVGLCLCIMACVPVHGPLLISGLGIIALAELLGLVYMKFVASNQRTIQPP RKAVEEPLNAFKESKGMMNDE
>Ords_kangaroo_rat MWPLVAALLLGSSCIGSAQLLFDKTRLVEYTSCNETVVIPCFVTNVGAQNPGEMFVKWKF NRTYIFIYDGSRNNSTADSNFSSAKISVSELIKGDASLKLDKADAVVGNYTCEVTELSRE GETVVELKYRVVSWFSPNENILIVIFPILAILLFWGQFGLLTLKYKSNRTNRKIILLLIA GVVLTAIVIVGAILFIPGEYSVKNASGLGLIVISTGIVLILLQYNVFMAAFGMTSFTIAI LITQVLGCVLAMVGLCLCMFACVPVHGPLLISGLGIIALAELLGLVYMKFVASNQRTIQP PRKAVEEPLNAFKESKGMMNDE
>Horse MWPLVLLLLLGSACCGSAQLIFNVIKSVEYTVCNKTVIIPCFVTNVKATNISDMFVKWKF KGKDIFIYDGQNQNQMSPSSEGFKSTEITPSELLKGVASLKMDKSDACVGNYTCEVTELS REGETIIELKYRVVSWFSPKENILIVIFPILAILLSWGQFGIVTLKYKSSDTKKKIIFIF VVGLVLTIDVIVGAILFVPGEFSTKNACGLGLLVIPTAALILLQYCVFMISFRMTAFTIA ILILQGLGFVLAVDGLSLCITECTPVHGPLLISGLGIIALAELFGLIYMKLAASNQTTIQ PPRKAVEEPLNAFKESKGMMNDAARCSRCVCLSN
>Western_European_hedgehog MWPLVVALLLGSACCGSAQLIFNVTKSVEYTICNKTIVIPCLVTNVGAQNLNEMYVKWKF KGKEILIFDGAQKKTVTSKEYQSAKITPSDLLVGIASLTVDKSEAAVGNYTCEVTELSRE GETLIELKYRTVPWFSPNENILTVVFAILAILLSWGQFGIVTLKYKSNQTKEKIILLFVA GLLLTAVVVVGAILFVPGEYSTKNASGLGLIVIPTVILILLQYCVFTIAIGMSSFTIAIL ILQVLGYVLSLVGLSLCVSECISKNGPLLISGLGIIALAELLGLVYMKFVASNQKTIQPP RKAVEEPLNAFKEPKGMMNDE
>Cat MWPLVVLLLLGSACCGSAQLIFNITRSVEYTACNETVIIPCYVNNVEATNINEMYVKWKF RGKDIFTFDGAVEKTTRDNKFKSTKIIPQKLLNGIASLEMNKEEAVVGNYTCEVTELSRE GETIIELKYRIVSWFSPNENILIVIFPILAVLLSWGQFGIVTLKYKSSLMKEKTILLFVG GLVLTIAVIVGAILFVPGEYSTKNSCGLGLIVVPTVILILLQYCVFMIGVWMSSFTIAIL ILQVLGYVLSVVGLSLCVSECTPVNGPLLISGLGIIALAELLGLVYMKLVASNQKTIQPP RSN
>Weddell_seal MLPLVVLLLGSACCGSAQLIFNITKSVEYTACNESVTIPCFVNNVEATNINEMYVKWKLK GKDIFTFNGALQKATRDDKFKSTKIVPQKLLTGIASLEMDKEEAVVGNYTCEVTELSREG ETVIELKYRIVSWFSPNENILIVIFPILAVLLSWGQFGIVTIKYKASLVKEKTILFVGGL VLTIVVIVGAILFVPGEYSTKNSCGLGLIVIPTVILILLQYCVLIIGVRISPFTIAILIL QVLGYVLSVVGLSLCVSECTPVHGPLLISGLGIIALAELLGLVYMKLVGKSVLFLLASAK NFKYIIWKILLIGSYNL
>Dog MWPLAALLLLGSASCGSAQLIFNITKSVEYTACNESVIIPCFVNNVEATNINEMYVKWKF RGKDIFTFDGAVQKTTHGDKFKSTKIVPQKLLNGIASLEMSKEEAVVGNYTCEVTELSRE GETIIELKYRIVSWFSPNENILIVIFPILAVLLSWGQFGIVTIKYKSSIMKEKTIFLFVG GLVLTIVVIVGAILFVPGEYSTKNSCGLGLIVIPTVILTLLQYCVFMIGVWMSPFTIAIL ILQVLGYVLSVVGLSLCVSECTPVHGPLLISGLGIIALAELLGLVYMKLVASNQKTIQPP RKAVEEPLNAFKESKGMMNDE
>Red_fox AAGAPLLAPLFFLGSAQLIFNITKSVEYTACNESVIIPCFVNNVEATNINEMYVKWKFRG KDIFTFDGAVQKTTHGDKFKSTKIVPQKLLNGIASLEMSKEEAVVGNYTCEVTELSREGE TIIELKYRIVSWFSPNENILIVIFPILAVLLSWGQFGIVTIKYKSSIMKEKTIFLFVGGL VLTIVVIVGAILFVPGEYSTKNSCGLGLIVIPTVILTLLQYCVFMIGVWMSPFTIAILIL QVLGYVLSVVGLSLCVSECTPVHGPLLISGLGIIALAELLGLVYMKLVASNQKTIQPPRK AVEEPLNAFKESKGMMNDE
>Hawaiian_monk_seal MLPLVVLLLGSACCGSAQLIFNITKSVEYTACNESVTIPCFVNNVEATNINEMYVKWKLK GKDIFTFNGALQKATRDDKFKSTKIIPQKLLTGIASLEMDKEEAVVGNYTCEVTELSREG ETVIELKYRIVSWFSPNENILIVIFPILAVLLSWGQFGIVTIKYKSSLVKEKTILFVGGL VLTIVVIVGAILFVPGEYSTKNSCGLGLIVIPTVILILLQYCVLIIGVRISPFTIAILIL QVLGYVLSVVGLSLCVSECTPVHGPLLISGLGIIALAELLGLVYMKLVASSQKTIQPPRK AVEEPLNE
>American_black_bear MWPLVVLLLGSACCGSAQLIFNITKSVEYTACNESVIIPCFVNNVEATNINEMYVKWKLK GKDIFTFNGALQKTTHGDNFKSTKIVPQKLLTGIASLEMDKAEAVVGNYTCEVTELTREG ETIIELKYRIVSWFSPNENILIVIFPILAVLLSWGQFGIVTIKYKANLVKEKTILLLVGG LLLTIVVIVGAILFVPGEYSTKNSCGLGLIVIPTVILILLQYCVFIIGIWMSPFTIAILI LQVLGYVLSVVGLSLCVSECTPVHGPLLISGLGIIALAELLGLVYMKLVASNQKTIQPPR KAVEEPLNAFKESKGMMNDE
>Grizzly_bear MWPLVVLLLGSACCGSAQLIFNITKSVEYTACNESVIIPCFVNNVEATNINEMYVKWKLK GKDIFTFNGALQKTTHGDNFKSTKIVPQKLLTGIASLEMDKAEAVVGNYTCEVTELTREG ETIIELKYRIVSWFSPNENILIVIFPILAVLLSWGQFGIVTIKYKANLVKEKAILLLVGG LLLTIVVIVGAILFVPGEYSTKNSCGLGLIVIPTVILILLQYCVFIIGIWMSPFTIAILI LQVLGYVLSVVGLSLCVSECTPVHGPLLISGLGIIALAELLGLVYMKLVASNQKTIQPPR KAVEEPLNAFKESKGMMNDE
Northern_fur_seal MLPLVVLLLGSACCGSAQLIFNITKSVEYTACNESVTIPCFVNNVEATNINEMYVKWKLK GKDIFTFNGALQKTTHGDKFKSTKIVPQKLLTGIASLEMDKEEAVVGNYTCEVTELSREG ETVIELKYRIVSWFSPNENILIVIFPILAVLLSWGQFGIVTIKYKSSLVKEKTILLFVGG LVLTIVVIVGAILFVPGEYSTKNSCGLGLIVIPTVILILLQYCMFVIGGWISPFTIAILI LQVLGYVLSVVGLSLCVSECTPVHGPLLISGLGIIALAELLGLVYMKLVASNQKTTQPPR KAVEEPLNAFKESKGMMNDE
>Pacific_walrus MLPLVVLLLGSACCGSAQLIFNITKSVEYTACNESVTIPCFVNNVEATNINEMYVKWKLK GKDIFTFNGALQKTTHGDKFKSTKIVPQKLLTGIASLEMDKEEAVVGNYTCEVTELSREG ETVIELKYRIVSWFSPNENILIVIFPILAVLLSWGQFGIVTIKYKSNLVKEKTILLFVGG LVLTIVVIVGAILFVPGEYSTKNSCGLGLIVIPTVILILLQYCMFVIGGWISPFTIAILI LQVLGYVLSVVGLSLCVSECTPVHGPLLISGLGIIALAELLGLVYMKLVASNQKTIQPPR KAVEEPLNE
>Giant_panda QFPMFACLLCSCTICLSSAQLIFNITKSVEYTACNESVIIPCFVNNVEATNINEMYVKWK LKGKDIFTFNGALQKTTHGDNFKSTKIIPQKLLTGIASLEMDKAEAVVGNYTCEVTELSR EGETIIELKYRIVSWFSPNENILIVIFPILAVLLSWGQFGIVTIKYKANLVKEKTILLLV GGLLLTIVVIVGAILFVPGEYSTKNSCGLGLIVIPTVILILLQYCVFIIGVWMSPFTIAI LILQVLGYVLSVVGLSLCVSECTPVHGPLLISGLGITALAELLGLVYMKLVASNQKTIQP PRKAVEEPLNAFKESKGMMNDG
>Polar_bear MFTSTTELFEEPCSKKENSNEQGSAQLIFNITKSVEYTACNESVIIPCFVNNVEATNINE MYVKWKLKGKDIFTFNGALQKTTHGDNFKSTKIVPQKLLTGIASLEMDKAEAVVGNYTCE VTELTREGETIIELKYRIVSWFSPNENILIVIFPILAVLLSWGQFGIVTIKYKANLVKEK TILLLVGGLLLTIVVIVGAILFVPGEYSTKNSCGLGLIVIPTVILILLQYCVFIIGIWMS PFTIAILILQVLGYVLSVVGLSLCVSECTPVHGPLLISGLGIIALAELLGLVYMKLVASN QKTIQPPRKAVEEPLNAFKESKGMMNDE
>Europen_domestic_ferret GSAQLIFNITKSVEYTACNESVIIPCFVNNVEATNINEMYVKWKLKGKDIFTFNGALQKT THGDKFKSTKIIPQKLLTGIASLEMDKEEAVVGNYTCEVTELSREGETIIELKYRIVSWF SPNENILIVIFPILAVLLSWGQFGIVTIKYKSSLVKEKTILLFVGGLVLTIVVIVGAILF VPGEYSTKNSCGLGLIVIPTVILILLQYCVFIIGVWISPFTIAILILQVLGYVLSVVGLS LCVSECNPVHGPLLISGLGIIALAELLGLVYMKLVASNQKTIQPPRKAVEEPLNAFKESK GMMNDE
>Sea_otter MLPLVVLLLGSASCGSAQLIFNITKSVEYTACNESVIIPCFVNNVEATNINEMYVKWKLK GKDIFTFNGALQKTTHGDKFKSTKIIPQKLLTGIASLEMDKEEAVVGNYTCEVTELSREG ETIIELKYRIVSWFSPNENILIVIFPILAVLLSWGQFGIVTIKYKSSLVKEKTILLFVGG LVLTIVVIVGAILFVPGEYSTKNSCGLGLIVIPTVILILLQYCVFIIGVCMSPFTIAILI LQVLGYVLSVVGLSLCVSECTPVHGPLLISGLGITALAELLGLVYMKLVASNQKTIQPPR KAVEEPLNAFKESKGMMNDE
>Little_brown_bat LWCFFVLFCFLVSMKCGSSAQLIFNITKFAEYTICNKTVVIPCLVNNVGAQSLKEMFVKW KFRDKYIFFYDGDKNESSPNSNFSSAFIVPEALLSGIASLKMDKSDAVPGNYTCEVTELT REGETIVELKYRVVSWFSPNENILIVIFPMLAVLLFWGQFGIVTLKYNASVTKEKTILLF VAGLVLTTFVIVGAILFVPGEYSTKRASGLGLIVVPTVILILLQYSVFMIAPAIGMSSFS ITILILQVLGFVLSVVGLSLCVSECTPMHGPLLISGLGIIALAELLGLVYMKFVASNQRA IQPPRNN
>Hybrid_cattle MERGEKCGAAEVPSRGRTVDEGRGEPLWAPEGSGLRGSAQLIFNAIKSVEYTLCNQTVVI PCFVNNVETKNITELYVRWKFKGENIFIFDGNQRMSKPSSNFSSAEIAPSELLRGIASLK MAKSDAVLGNYTCEVTELSREGETIIELKYRVVSWFSPNENILIVIFPVLAILLFWGQFG IVTLKYKSNYTKEKAIFLLVAGLLLTVLVIVGAFLFIPGEYSTKNASGLGLIVLPTIILI LLHYCVFMIAMGMSSFTISILILQLLGYVLSVVGFSLCVSECIPVHGPLLISGLGIIALA ELLGLVYMKCVGKSALFLLAYARNFKYIIWIMLLVDSYCLGPKKRMSNSKNEKTQQMPLY FLNN
>Cow MWPLVVVLLLGSVRCGSAQLIFNAIKSVEYTLCNQTVVIPCFVNNVETKNITELYVRWKF KGENIFIFDGSQRMSKPSSNFSSAEIAPSELLRGIASLKMAKSDAVLGNYTCEVTELSRE GETIIELKYRVVSWFSPNENILIVIFPVLAILLFWGQFGIVTLKYKSNYTKEKAIFLLVA GLLLTVLVIVGAFLFIPGGYSTKNASGLGLIVLPTIILILLHYCVFMIAMGMSSFTISIL ILQLLGYVLSVVGFSLCVSECIPVHGPLLISGLGIIALAELLGLVYMKCVASNHRTIQPP RNN
>Sheep MERGSAQLIFNVIKSVEYTLCNQTVVIPCFVNNVETKNITELYVRWKFKGENIFIFDGSK RMSKPSSNFSSAKITPPELLRGIASLKMDKSDAVVGNYTCEVTELSREGETIIELKYRVV SWFSPNENILIVIFPVLAILLFWGQFGIVTLKYKSNYTKEKAIFLLVAGLLLTVLVIVGA FLFIPGEYSTKNASGLGLIVLPTVILILLHYCVFMIAMGMSSYTISILILQILGYVLSVV GFSLCVSECIPVHGPLLISGLGIIALAELLGLVYMKCVASNHRTIQPPKSN
>Goat MWPLVVVLLLASVRCGSAQLIFNVIKSVEYTLCNQTVVIPCFVNNVETKNITELYVRWKF KGENIFIFDGSKRMSKPSSNFSSAKITPPELLRGIASLKMDKSDAVVGNYTCEVTELSRE GETIIELKYRVVSWFSPNENILIVIFPVLAILLFWGQFGIVTLKYKSNYTKEKAIFLLVA GLLLTVLVIVGAFLFIPGEYSAKNASGLGLIVLPTVILILLHYCVFMIAMGMSSYTISIL ILQILGYVLSVVGFSLCVSECIPVHGPLLISGLGIIALAELLGLVYMKCVASNHRTIQPP KKAVEEPLNAFKESKGMMNDE
>Pig MWPLVVVVLLGSAYCGSAQLIFNITKSVEFTVCNTTVTIPCFVNNMEAKNISELYVKWKF KGKDIFIFDGAQHISKPSEAFPSSKISPSELLHGIASLKMDKRDAVIGNYTCEVTELSRE GETIIELKRRFVSWFSPNENILIVIFPILAILLFWGQFGILTLKYKSSYTKEKTIFLLVA GLMLTIIVIVGAILFIPGEYSTKNACGLGLIVIPTAILILLQYCVFMMALGMSSFTIAIL ILQVLGHVLSVVGLSLCVSECTPVHGPLLISGLGIIALAELLGLVYMKCVASDHKTIQPP RNN
>Atlantic_bottle-nosed_dolphin MWPLVVLLLLGSARCGSAQLIFNTTKSVEYTVCNQTVVIPCFVNNIEAKSIAELYVSWKF KGKDIFIFDGVQQKSNSSDIFTSAKISPSELLKGIASLTMDKREAVLGNYTCEVTELSRE GETIVELKYRVVSWFSPNENILTVIFPILAILLFWGQFGVVTLKYKSSYTKEKTIFLLVT GLVLTIVVIVGAILFIPGEYSTKNACGLGLIVIPTAILILLQYCVFMIAVGMSFFTIAIL ILQVLGHVLSVVGFSLCVSECTPVHGPLLISGLGILALAELLGLVYMKCVASNHKTIQPP RSN
>Yangtze_finless_porpoise MWPLVVVLLLGSARCGSAQLIFNATKSVEYTICNQTVVIPCFVNNMEAKSIAELYVTWKF KGKDIFIFDGVQQRSNSSDIFTSAKISPSELLSGIASLTMDKRDAVLGNYTCEVTELSRE GETIVELKYRVVSWFSPNENILTVIFPILAILLFWGQFGVVTLKYKSSYTKEKTIFLLVT GLVLTIVVIVGAILFIPGEYSTKNACGLGLIVIPTAILILLQYCVFMIAVGMSFFTIAIL ILQVLGHMLSVVGFSLCVSECTPVHGPLLISGLGIIALAELLGLVYMKCVASNHKTIQPP RKAVEEPLNE
>Yangtze_river_dolphin MWPLVVLLLLGTARCGSAQLIFNTTKSVEYTVCNQTVVIPCFVNNMEAKSIAELYVRWKF KGKDIFIFDGVQQRSNSSNNFTSAKISPSELLNGIASLTMDKRDAVLGNYTCEVTELSRE GETIVELKYRVVSWFSPNENILTVIFPILAILLFWGQFGVVTLKYKSSYTKEKTIFLLVT GLVLTIVVIVGAILFIPGEYSTKNACGLGLIVIPTAILILLQYCVFMIAVGMSFFTIAIL ILQVLGHVLSVVGFSLCVSECTPVHGPLLISGLGIIALAELLGLVYMKCVASNHKTIQPP RSN
>Beluga_whale MWPLVVLLLLGSARCGSAQLIFNTTKSVEYTVCNQTVVIPCFVNNMEAKSIAELYVRWKF KGKDIFIFDGVQQRSNSSDIFTSAKISSSELLNGIASLTMDKRDAVLGNYTCEVTELSRE GETIVELKYRVVSWFSPNENILTVIFPILAILLFWGQFGVVTLKYKSSYTKEKTIFLLVT GLVLTIVVIVGAILFIPGEYSTKNACGLGLIVIPTAILILLQYCVFMIAVGMSFFTIAIL ILQVLGHVLSVVGFSLCVSECTPVHGPLLISGLGIIALAELLGLVYMKCVASNHKTIQPP RKAVEEPLNAFKESKGMMNDGKYKMHLQL
>North_pacific_minke_whale MWPLVVLLLLGSARCGSAQLIFNTTKSVEYTVCNRTVVIPCFVNNMEAKSIAELYVKWKF KGKDIFIFDGGQQKSKPSDNFTSAKISPSELLNGIASLTMDKRDAVLGNYTCEVTELSRE GETIVELKYRVVSWFSPNENILTVIFPILAILLFWGQFGVVTLKYKSSYTKEKTIFLLVT GLVLTIVVIVGAILFIPGEYSTKNACGLGLIVIPTAILILLQYYVFMITMGMSFFTIAIL ILQVLGHVLSVVGFSLCVSECTPVHGPLLISGLGIIALAELLGLVYMKCVASNHKTIQPP RKAVEEPLNAFKESKGMMNDE
>Sperm_whale MWPLVVLLLLGSARCGSAQLIFNTTKSVEYTVCNQTVVIPCFVNNMEAKSIAELYVKWKF KGKDIFIFDGGQQRSKPSDNFTSAKISPSELLNGIASLTMDKHDAVLGNYTCEVTELSRE GETIVELKYRVVSWFSPDENILTVIFPILAILLFWGQFGVVTLKYKSSYTKEKTIFLLVT GLVLTIVVIVGAILFIPGEYSTKNACGLGLIVIPTAILILLQYYVFMIAVGMSFFTIAIL ILQVLGHVLSVVGFSLCVSECTPVHGPLLISGLGIIALAELLGLVYMKCFASNHKTLQPP RSN
>Duckbill platypus AWPYVKFFSCFFALPGSAQLLFDSPRLVEKNACNHSVLLPCSVTNIELNNIRAMFVRWKY KGRDIYTFDGFQDKVTISNDFQSASIFVPDILSGNSSLRLSDDDAVLGNYTCEVTEANRE GEIIVELRYHVVSWFNPKENILIVIFPILAILLSWGQFGIVTLKYKANCPSEKTFGLIIS GIILTLFVIIGAALFIPGEYSIKNASGLGLIVVPTLMLVLLQYCVFMTAFGMTSFAIAIL ILQLGGYILAAVGLSLCVMVCAPTQGPLLISGLAIIALAELLGLVYMKFKASNQKPPQPP RKAVEEPLNAFKESKGMMNDG
>Common wombat MWSLVAALLLGTVCGGSAQLTFNSTRFVEETICNETVILPCIVNNLEIKNIKVMYVKWKH RGKEIFTFDGDQNKPNASDNFKSATIALSLLVEGNASLLMKKSDAVPGNYTCEVTESSRE GETTVELRYHVVSWFYPKENILIVIFPILAILLSWGQFGIVTLKYKSNCTSEKTIGLIIA GLALTVMVIVGAVLFVPGEYSVKNASGLGLIVIPTVTLVLLQYCVFMTAFGMTLFAIGIL ILQLLGYVLAVIGLSLCITKCSPTQGPLMISGLGIIALAELLGLVYMKFVASNQKTIPPS RKAVEEPLNAFKESKGMMNDE
>Tasmanian devil GSAQLTFNSTRFVEETICNETVVLPCIVNNLEIRKIEVMYVKWKHKGKEIFTFSGEQKKH NASDNFKSATIPFSLLVEGNASLLMKKSDAIPGNYSCEVTESNREGETTVELKYHVVSWF YPKENILIVIFPILAILLSWGQFGIVTLKYKSNCTSEKTIGLIIAGLALTVVVIVGAVLF VPGEYSVKNAAGLGLIVIPTVTLVLLQYCVFMTAFGMTLFAIGILILQLLGYIFAVIGLS LCITKCSPMQGPLMISGLGIIALAELLGLVYMKFVASNQKTIPPSRKAVEEPLNAFKESK GMMNDG
>Indian_muntjac MEDNYSSAQLIFNVIKSVEYTVCNQTVVIPCFVNNVETKNITELYVRWKFKGENIFIFDG SQRMSKSSSNFSSAKITPPELLRGIASLKMDKSDAVSGNYTCEVTELSREGETIIELKYR VVSWFSPNENILIVIFPVLAILLFWGQFGIVSEYSTKNASGLGLIVLPTVILILLHYCVF MIAMGMSSITISILILQILGYVLSVVGFSLCVSECVPVHGPLLISGLGIIALAELLGLVY MKCVGNSNHKT
>Reevess_muntjac MEDNYSSAQLIFNVIKSVEYTVCNQTVVIPCFVNNVETKNITELYVRWKFKGENIFIFDG SQRMSKSSSNFSSAKITPPELLRGIASLKMDKSDAVSGNYTCEVTELSREGETIIELKYR VVSWFSPNENILIVIFPVLAILLFWGQFGIVSEYSTKNASGLGLIVLPTVILILLHYCVF MIAMGMSSITISILILQILGYVLSVVGFSLCVSECVPVHGPLLISGLGIIALAELLGLVY MKCVGNSKHKTQDFCSRMACAHSNGRQITVIL
Domestic_yak MESEPCAFRFHGMIGDVGKSRCSEEGKVEARSFLHCAVSSEGSSAQLIFNAIKSVEYTLC NQTVVIPCFVNNVETKNITELYVRWKFKGENIFIFDGSQRMSKPSSNFSSAEIAPSELLR GIASLKMAKSDAVLGNYTCEVTELSREGETIIELKYRVVSWFSPNENILIVIFPVLAILL FWGQFGIVTLKYKSNYTKEKAIFLLVAGLLLTVLVIVGAFLFIPGEYSTKNASGLGLIVL PTIILILLHYCVFMIAMGMSSFTISILIIQLLGYVLSVVGFSLCVSECIPVHGPLLISGL GIIALAELLGLVYMKCVGPKKRMSNSKNEKTQQMPLYFLNN
>Spotted_hyena GSAQLIFNITRSVEYTACNETVIIPCYVNNVEATNINEMYVKWKFRGKDIFTFDGSGEKI TRDNKFKSTKIIPQKLLNGIASLEMNKEEAVVGNYTCEVTELSREGETIIELKYRIVSWF SPNENILIVIFPVLAILLSWGQFGIVTHKYKSSLIKEKTILLFVGGLVVTIAVIVGAILF IPGEYSTKNSCGLGLIVVPTVILILLQYCVFMIGVWMSSFTIAILILQVLGYVLSVVGLS LCVSECTPVNGPLLISGLGIIALAELLGLVYMKLV
>Iberian_lynx MKQFSFSFSGSAQLIFNITRSVEYTACNETVIIPCYVNNVEATNINEMYVKWKFRGKDIF TFDGAVEKTTRDNKFKSTKIIPQKLLNGIASLEMNKEEAVVGNYTCEVTELSREGETIIE LKYRIVSWFSPNENILIVIFPILAVLLSWGQFGIVTLKYKSSLMKEKTILLFVGGLVLTI AVIVGAILFVPGEYSTKNSCGLGLIVVPTVILILLQYCVFMIGVWMSSFTIAILILQVLG YVLSVVGLSLCVSECTPVNGPLLISGLGIIALAELLGLVYMKLFEFRGTPSVS
>Meerkat MAAAKMWPLVVLLLGSAGCGSAQLIFNITRSVEYTACNETVIIPCYVNNVEATDINEMYV KWKFRGKDIFTFNGAEEKITRDNKFKSTKIIPQKLLNGIASLEMNKEEAVVGNYTCEVTE LSREGETIIELKYRIVSWFSPNENILIVIFPILAVLLSWGQFGIVTHKYKSSLMKEKTIL LFVGGLVLTIAVIVGAILFVPGEYSTKNSCGLGLIVVPTVILILLQYCVFMIGVWMSSFT IAILILQVLGYVLSVVGLSLCVSECTPVNGPLLISGLGIIALAELLGLVYMKLVASNQKT IQPPRKAVEEPLNAFKESKGMMNDE
>Canada_lynx MWPLVVLLLLGSACCGSAQLIFNITRSVEYTACNETVIIPCYVNNVEATNINEMYVKWKF RGKDIFTFDGAVEKTTRDNKFKSTKIIPQKLLNGIASLEMNKEEAVVGNYTCEVTELSRE GETIIELKYRIVSWFSPNENILIVIFPILAVLLSWGQFGIVTLKYKSSLMKEKTILLFVG GLVLTIAVIVGAILFVPGEYSTKNSCGLGLIVVPTVILILLQYCVFMIGVWMSSFTIAIL ILQVLGYVLSVVGLSLCVSECTPVNGPLLISGLGIIALAELLGLVYMKLFASNQKTIQPP RKAVEEPLNAFKESKGMMNDE
>Greater_horseshoe_bat MWPLVVVLLLNSAYCGSAQLILNVTKFVEYTNCNTTVLLPCIVYNIEATGLEELFVKWKF GGKYIFTYDGAKREPKPNINFSSAKIFPDDLLKGNASLEMNKEHAIPGNYTCEVTELSRE GDTVVELKYRLVSWFSPNENILIVIFPMLAILLFWGQFGIVTLKLNSSIMKEKTILLFVA GLVLTIVVIVGAILFIPGEYSTKRASGLGLIVVPTVVLILLQYAVFMIAPAIGMSSFSIA ILILQVLGFVLSVVGLSLCVSVCAPVHGPLLISGLGIVALAELLGLVYMKFTATNQRTIQ PPRKAVEEPLNAFKESKGMMNDE
>Groundhog MWPLVAALLLGSFCSGSAQLLFNKTKSVEFTFCNETVVIPCFVINVGAQNTNEMYVKWKF KGKYIFIYDGGQDNATMDSNFSSAKIAVSELLKGDASLKMDKRDAKVGNYTCEVTELTRE GETVIELKYRVVSWFSPNENILVVIFPILAILLFWGQFGILTLKYKSNCTNKKIILLLIA GLLLTTIVIVGAILFVPGEYSVKNASGLGFIVISTGVLILLQYNVFMTAFGMTSFTIAIL ITQVLGYVLAVVGLCLCIMACIPVHGPLLISGLGIIALAELLGLVYMKFVASNQRTIQAP RKAVEEPLNAFKESKGMMNDE
>West_Indian_manatee MWPLVGALLLGSACCGSAQITFNITKSAEFTVCNTTVVIPCFATNVETKLLTDLYVKWKF KGKDIFTYDGAQGQSSTPSSGFKSAKITPTELLHGIASLKMKKSDAELGNYTCEVTELTR EGETVIELKYRVVSWFSPKENILIIIFPVLAILLSWGQFGVVTLKYASDPMKGKTILLFV AGLLLTIVVIVGAILFIPGEYSTKNASGLGLIVIPTVILILLQYFVLMTAFGMTSFAIAI LILQVLGFVLAVVGLSLCIPECTPVQGPLLISGLGIIALAELLGLVSMKVVASSQGTIQP PRKAVEEPLNAFKESKGMMNDGKYTMYLQF
>American_mink MLPLVVLLLGSASCGSAQLIFNITRSVEYTACNESVIIPCFVNNVEATNINEMYVKWKLK GKDIFTFNGALQKTTHGDKFKSTKIIPQKLLTGIASLEMDKEEAVVGNYTCEVTELSREG ETIIELKYRIVSWFSPNENILIVIFPILAVLLSWGQFGIVTIKYKSSLVKEKTILLFVGG LVLTIVVIVGAILFVPGEYSTKNSCGLGLIVIPTVILILLQYCVFIIGVWISPFTIAILI LQVLGYVLSVVGLSLCVSECNPVHGPLLISGLGIIALAELLGLVYMKLV
>European_rabbit MWPLVAALLLGSACCGSAQLIFNKTKSVEFTFCNETVVIPCFVKNVEAVGTMEMYVKWRF KGKYIFIYDGGQNKSTAENDFSSAKIAVSELLKGDASLKMDKRDAVLGNYTCEVTELSRE GETTVELKYRVVSWFSPNENILIVIFPILAILLFWGQFGILTLKYKSNRTNKKIILLLIA GLLLTVIVIVGAILFVPGEYSIKNASGLGFIVISTGILISLQYNVFMTAFGMTSFTVAIL ITQVLGYVLAVVGLCLCIMACVPVHGPLLISGLGIIALAELLGLVYMKFVASNQKTIQPP RKAVEEPLNAFKESKGMMNDE
>American_chameleon MWVLRVCWVLLGTLAAGSAQLYFEKVRSVTLDICNTSAIIPCRVTNLILHRTNAIFVKWK LQGSEFFSYDGVENKVTRNSTFQSANLLDLSLLPNGTASLILSREEAPPGNYTCDVAESS REGDTIVELIHISTSWFQPTENSFIIATVIVAAVLYFSQSVVVAMRFDMTLSKKIGLFLA ELIVIFLAVIGVILLIPAGYESSQQIGLALIVVPAFILVPILHFLFTSVFEKQPLFAIIL VFLKAIGYIIAVAGFGLCVLACPPKQGSIMIAGLAIIDIVAAIGLIYLIVIGGSSLRDHQ PPRKAVEESLNDAKGVMLE
>King_cobra MWMLCVWWVLLGTLGAGSAQLSFQNVPFLEINYCNGPQFVLPCVVTNLKENNSVSMFVSW QFQGNPFFIYDGVSDNITKNNSFHTAQFLNRSMLPYGIVSLVISTNETVLGNYTCEVTEV NREGKTRFELRASSVPWFQPVERFSIISIIVLIVILYWCQFITVAQKFDMTFKKKIGFTV TGLLISIFAVIGTILYAQGEYTTSVKTGIGLIVIPAIIVVPLLYFLFTSVFEKQPLFAVI LLALKALGYVIAVAGFALCVTGSNLKDHQPPRKAVEESLNGRCTGYEVIESNYGHGNKWR ETFVDTPWP
>Chinese_softshell_turtle LFNISVAFFLRRCCISSSQLMFNATKSVESSICNTTVMLPCIVNNLELKRTERMFIKWKL GQELVFAYEGIKRYSHRTKDFPSAMLAFEDRLPQGIASLKLSRTEAPAGNYTCEVTESNR EGETIIELTYRQESWFTSLENILIIFFLVLAILSYWIHLGITVSKFETAFWKKRLLFIGG VVITVLALIGFILLVPGGFGPKNQAGLSLIVLPSVILVPLQYFLLQIVSGSKLSRFDIFL LVVESLGYVIALIGFALCITACPPKNGSVVIIGLVIIAFVEVAGLILGIVGSLKAYIGPL TPN
>Agassizs_desert_tortoise MWALGAWVLLGAVCAGSAQLQFNVIKSVEQTICNQTVILPCIVTNLAQKNTKVMFVKWKL EKKEFFSFSGETEMSHTNENFSSAKLESLQNLKLGVASLTISKTQAVPGNYSCEVTESNR EGETVIELVYRIVSWFTPIENSLIILFMVLAILFYWIQLAITVSKFETTLLKISLFIAGV VISVFAVVGFSLLISDEFKPENQIGLGLIVLPAVILVPSQYFLLQKVCENNLSFAIGVVV LESLGYLIAVIGFGLCVTACRPINGAVVIAGLAIMALTPVVGLIHAILTRSSKKDQASTK AVEEPLNGRW
>Chicken MWLLTVGALLAVLGAGSTQLVFNAVDFVEKYACNDTVVLPCIVTNLKENNDSSMHVSWKR QGQVIFSFNGPEQRIYRHESVPSANFLSKADLFKGIASLRLKNAEAPDGNYSCEVTELNR EGETKMKLRTHMVDSCDEEKPPTPVDKCERQFDFIQSIVIAVLLFFIIILCWAQLGVIAL KCETVRKKKRHITIACSIFTVVAIVAVVLFIQDGSISMNQIGLAFTILPAGLLMVLQYSI FKMVLDDLTHKGYALIGFQVVGYIVAVVGFALSVSACPSVLLSVVIAGLVVMAVADLLAL AYVYSCSRMKDHQTPRY
>Northern_mallard MSLPAPCPPLLLLLLLLLGALRHGSAQLVFSPVDFVERDACNTTVVLPCHVVNLKEHNDS NMFVAWKKQGIVLFSFDGAQQRVYRHETVPSANLLSQQDLSKGTASLKLKSSEAEDGNYS CEVTELNREGETKVDLRTVTVDNCGEEKAPTPDNKCGRQFDFMESVVISVLLFLIVVFYW AQIGVIALKCETVHKNKTYVAVGCAIFTVLAVIAVVLFIQGGNITINKVGLGFVVLPAVI LMVLQYYIFKIVLVDVTRKGYILIGLQSFGFVVALVGFALCISACPSELLSVVIAGLAVM AFEDLLALLYMYTSCSRMKDHQTPRKAVEEPLNELKTETESTAEMNDG
>American_alligator MWAPGLWVLLGAVGTGSAQLLFNATKSVNLSTCNESAILPCIVNNLAFHSAGDMFVKWKF NGTEFFAFNGFSKKLRRSDKFSSANFTSEKDLPKGIASLSILAAQALPGNYTCEVTESNR EGEIVVELKISVGNESDCRDRLPCPSGSWFPPVESVFIILFLFLAIIFSWAQLCVVGSKF EIGLGKKVGLIITGSIIIIAGVVGAILLVPDGYTPKNRAGLGLLVVPAVIFLPLQYLLLG IVFENHLSPSAVVLVALKSLGYIIAVVGFALCVSACPPAQGSVVIAGLAIMAFAALISLA YVCIGSNTKDHQPPRNNL
>Band_tailed_pigeon MWLLAAWVLLSAVGAGSAQLTFSGPDVVERTDCNRTVTLPCYVNNLKENNIKVMFVTWKK QGKIIFSFDGAKQAFLRDETVPSANLTSQEDLPKGIASLTLISAEAGVGNYSCEVTESNR EGETRVELRHSSGPWFLLVESAIIIVLLLLVIIFCSAQFSFIALKYEIEPQKKTGIIVGG VIFIVAAVVGTVLFAQDGYAAQNQAGLGLIVVPAMIAVPLQYFMFGIVFDSLPPTAFVLI FFQILGYIIAVVGFALCVSACPPLHGSVVIAGLAIMASANFISMAYVFITGSRMKDHPRP GKAVEEPLNDAKGVMLE
>Rock_dove AQLTFSGPDVVERTDCNRTVTLPCYVNNLKENNIKVMFVTWKKQGKKIFSFDGAKQEFLR DETVPSANLTSQEDLPKGIASLTLISAEASVGNYSCEVTESNREGETRVELRHSSGPWFL LVESAIIIVLLLLVIIFCSTQFSFIALKYEIEPQKKTGIIVAGVIFIVAAIVGTVLFAQD GYTAQNQAGLGLIVVPAMIAVPLQYFLFKIVLDSLPPTAFVLIFFQILGYIIAVVGFALC VSACPPLHGSVVIAGLAIMASGNLISLAYVFITGSRMKDHPRPGVSLKLINLG
>Collared_flycatcher MCQFSFFFIGSAQLILIGTSVIEKSGCNETVVLPCHVTNLRQKNENAMFVIWKKEGDTIF SYRGGNKKYNVDNSFSSAKFLHPENLTDGDASLVLSSKQAVVGNYSCEVTESNREGELRM ELRNGSVASCGDETPEEKCGSWFLLVERAVIVSLVILLVILCAAQLTFIGLKYEIESQRK VCIIVALVIFAVVAAVGAALFIQDGYTVQNQAGLGLMVIPAVILVPLQYVMFGIVFDSQL QATLALIGLKLLGFIIAVVGFALCVPACPPLHGSVLIAGIAIMAIASLLSLAYVFIMGSR MKDHPRPGKAVEEPLNDAKGVMLE
>Bengalese_finch MWLLAASVLLAALRAGSAQLSLYGTSVVEKNDCNKTVVLPCYVTDLKQNNENVMSVTWKR QGVTIFFYHGGNKKFNIDPSFSSARFLSKAELIKGVASLVIDSVQATVGNYSCKVTESNS EGEIKMELKNGSGSWFLLMERVGIVSLMCLLVILCVAQLCVIGLKYEIESQRLVYMIVAL VIFAVVAGVGAALFIPDGYTVRNQAGLGLIVIPALILVPLQYFMFGIVFDSLLRATLALI GLKLLGFIIAVVGFALCVSACPPLHVSVLIAGLAIMAFASLCSLVYVFFMGSRMKDHPRP GKAVEEPLNDAKGVMLE
>Zebra_finch MWLLAASVLLAALRAGSAQLSLYGTSVVEKNDCNKTVVLPCYVTDLKQNNENVMSVTWKR QGVTIFFYHGGNKNFNIDPSFSSARFLSKAELIKGVASLVIDSAQATVGNYSCKVTESNS EGEIKMELKSSSGSWFLLMERVGIVSLMCLLVILCVAQLCVIGLKYEIESQRLVYMIVAL VIFAVVAGVGAALFFPDGYTVRNQAGLGLIVIPAVILVPLQYFMFGIVFDSLLRATLALI GLKLLGFIIAVVGFALCVSACPPLHVSVLIAGLAIMAFASLCSLVYVFFMGSRMKDHPRP GKAVEEPLNDAKGVMLE
>Burrowing_owl MCQFSFFFLGSAQLMFSVTDVVEKTECNKTVILPCHVINLKGNNANVMFVTWKKQGKRIF SFDGARQQFYRDPTVPSANLASLADLPKGIASLMLDGAEAAVGNYSCEVTELNREGETTV ELRQRIGSWFLLVEKAIIIALVFLVIILCSAQFSIIALKYEIVPQKKRGIIVAGIIFTAA AVVGTVLFVQDDYNAQNQSGLGLIVLPAVILVPLQYFMFGMVFDSLQQATFALIGLQILG YIIAVVGFALCVSACPPLHGSVVIAGLAIMAIANLLSLAYVFIMGSRMKDRPRPGKAVEE PLNDAKGVMLE
>Bar-tailed_godwit MVRGCSSIPPPPPPPPGSGGSAQLLFNATDVVKKTDCNETVILPCYVINLNENNPNIMFV TWKREGKIIFSFDGAGKEFFRDPTVPSANLLSEADLPKGVASLRLNNAEAEVGNYSCEVT ESNREGETKLELKKYAALKYEIETQKRMGIIIPGVIATVAAIVGTALFVQDGYTVQHQTG LGLIVFPAVIFIPLQYFMFGIVFDNLPQATFVLVGLQTLGYVIAVAGFVLCVPACPPIHA SVIIAGLAILAIAYLLSLGYVFIVELKSYVIREKYTVVDTPWP
>Golden_eagle MWPLAAWVLLSAVGAGSAQLIFSVTDVVEKTDCNKTVVLPCYVTNLKENNANVMFVTWKK QGKVIFSFDGARQEFFRDPAVPSANLVSRADLPKGIASLMLNSAEADVGNYSCEVTESNR EGETRVELRKHSVVSCGEENTPTPKEKCGSWFLLVERAIIIALLFLVIILCSAQLSVIAL KYEIVPKKKTGILVASFIFTVAAVVGTVLFVQGGYTAQNQAGLGLIVVPAVILVPLQYLM FGIVFESLQQATFALIGLQILGYVIAVVGFALCVSACPPLHGSVVIAGLAIMAIANLLSL AYVFIMGSRMKDHPRPGKAVEEPLNDAKGVMLE
>Kakapo MWLLPAWVLLSAVGAGSAQLIFSGTDVVERTDCNKTVILPCYVTNLKDNNPNVTFVTWKK QRKIIFSFDGKNQEFFRDPEFQSADLVSRADLPKGIASLMLSGAEATVGNYSCEVTESNR EGETRIELRNHSGSWFLLMERAIIIALLFLVITLCAAQSSVIVLKYETVPQKKTGIIVAV IIFVVAAVVGTVLFVQDGYTAQNQAGLGLIVVPAVILVPLQYVMFGIVFDSLPQATFALI GLHILGYVIAVVGFALCVSACPPLHGSVVIAGLAIMAIANLLSLAYVFIMGSRMKDHPRP GKAVEEPLNDAKGVMLE
>Northern_Bobwhite MWLLTAGALLAVLGAGSTQLVFNVVDLVEKNACNETVILPCIVTNLKENNDSSMHVSWKR QGQVLFSFNGPEQRIYRHESVPSANFLSKSDLSKGIASLRLKNAEATDGNYSCEVTELNR EGETKFELRTRMERQFDLVQSIVIAALLVFIIVLCWTQLGVVAFKCETVRKKKKHITIPC SIFTVIAVVAVVLFIQDGSISMNQVGLAFTVLPAGMLMVLQYSIFKLILDDLTHKGYALI AFQTVGYIVAVIGFALSVSACPSILLSVVIAGLVVMAVADLLALAYVYSYRIAEAIQ
>Barn_swallow MWLLAASVLLGALRAGSAELTLEGGGIIEKNDCNETVVLPCYVTNLEEKNENALFVTWKK QETPIFSYRGATKKFTIDPSFSSARFLSQGKLIDGDASLVLNSAQATVGNYSCKVTESNR EGEIKMELKSSSGSWFLLVERAVIISLVCLLVILCAAQLSVIGLKYEIESQRKVCIIVAL VIFAVVAGVGAALFIQDGYTAQNQAGLGLIVIPAVILVPLQYVMFGIVFDSLLQATLALI GLKLLGFIIAVVGFALCVPACPPLHGSVLIAGLAIMAIASLLSLAYVFFMVGAVIIVPLA QAAGLSHLKQAMGQPSLGSVELDTGKRITHGIKYGRSV
>Ring-necked_pheasant MWLLTAGTFFAVLGAGSTQLVFNAVDLVEKYACNDTVVLPCIVINLNDNNDSSMHVSWKR QGQVIFSFNGPEQHIYRHDSVPSANFLSKMDLSKGIASLRLKNAEATDGNYSCEVTELNR EGETKMELRTHMVDSCDEEKPPTPVDKCERQFDLIQSIVIAVLLVFIIVLCWAQLGVIAF KCETVRKKKKHITIACSIFTVIAVVAVVLFIQDGSISMNQIGLAFTVIPAGMLMVLQYSI FKMVLDDLTHKGYALISFQVVGYIVAVVGFALSVSACPSVLLSVVIAGLVVMAVADLLAL VYVYSCSRMKDHQTPRKAVEEPLNDTKGVMLE
>Common_box_turtle MWALGTWVLLGAVCAGSAQLQFNVTKSVEQTACNKTVILPCIVTNLIKNNIQVIFVKWKL EKKAFFIFEGSTGKINRNESFSSAALESPQNLTSGIASLTISKTQAVRGNYSCEVTESSR EGETVIELIYHRVPWFTPVENILIILSMVLAILFYWIQLAVTVSKFETTLLKIGLFIAGV VITISAVVGFSLLISDDFKPENQIGLGLIVLPAVILVPCQYFLLQIVYENNLLFAIGVVI LESLGYLIAVIGFGLCITACRPKNGAVVIAGLAIMALIALVGLIYAILSGYSKKEQPPRK AVEEPLNAKVTGESDRICYRGGDM
>Big-headed_turtle MWALGTWVLLGAVCAGSAQLQFNVIKSVEQTICNKTVTLPCIVTNLAQNNTKVMFVKWKL EKKEFFSFDGSNGKFDRNVNFSSAMLGSLQNLKLGIASLTISKTQAVPGNYSCEVAESNR EGETVIELIYRIVSWFTPVENILIILSMVLAILIYWIQLAVTGSKFETTLLKIGLFIAGV VITVFAVVGFSLLISDEFKPENQIGLGLIVLPAVILVPPQYFLLKIVRENNLSFAIGVIV LESLGYLIAVIGFGLCITACRPKNGAVVIAGLAIMALTAFVGLIYAILIGSSKKEQHPRK AVEEPLNG
>Eastern_brown_snake MWMLCVWWVLLGTLGAGSAQLSFQNVPFLEINYCNGPQFVLPCVVTNLEENNSVTMFVSW KFQGNPLFTYDGVSGNITKGNNFETAKFLNHSMLPYGIASLVISTNQAVLGNYTCEVTEG NREGKTRFELRASSACLNYSSESVPWFQPVERFSIISIIVLIVILYWCQFITVAQKFDMT FEKKIGFTVTGLLISIFAVIGTILYAQGGCTTSVRTGIGLIVIPAVIVVPLLYFLFTSVF EKQPLFAVILLALKALGYVIAVAGFALCVTVCEPKHGSVLIVGLAIIGAVAAIGLIYIII IGSNLKDHQPPRKAVEESLNDAKGVMLE
>Eastern_diamondback_rattlesnake MWMLCVWWVLLGTLGAGSAQLVLDSIPFLEIKHCNGGEIILPCVVTNLKEHSSLSMFVKW HFQGNQFFLYDGVTDNITKNNSFDTATFLNRSMVPYGIVSLVISTKQALLGNYTCEVTEV NREGRTKFELRESSACPSECVPWFQPVERFSIISIIILIVILYWCQFITVAIKFDMEFEK KIGLSFTGLLITIFAVTGTILFAHGGYIALVKAGIGIIVIPVIIVVPLLYFLFTSVFEKQ PLFAVILLALKALGYVIAVAGFALCVTACQPKHGSVLIAGLAIIGAVGAIGLIYIIIIGS NLKDHQPPRHWM
>South_American_coral_snake MWMLCVWWVLLGTLGAGSAQLSFQNVPFLEINYCNGPQFVLPCVVTNLKENNSLSMFVSW QFQGNPFFSYDGVSDNITKNNRFDSAKFLNRSMFPYGIASLVILTNEAVLGNYTCEVTEG NREGKTRFELRTNSACLNNSSESEPWFQPVERFSIISIIVLIVILYWCQFITVAQKFDMT FKKKIGFTVTGLLISIFAVIGTILYAQGRYTASVRTGIGLIVIPAIIVVPLLYFLFTSVF EKQPVFAVILLALKALGYVIAVAGFALCVTVCQPKHGSVLIAGLAIIGAVAAIGLIYILI IGSNLKDHQPPRKAVEESLNDAKGVMLE
>Brown_tree_snake MWMLCVWWVLLGTLGAGSAQLSFAKVPFLEMNNCNGPKIILPCVVTNLKENSSMAMFVSW QFQGNQFFIYDGVSDNVTKNNSFNTATFLNRSMVPYGIVSLSMSTKQALLGNYTCEVTEG NREGKTRVELRESSVPWFNPVERFSIISIIILIVVLYWCQFIIVAKKFDMTFKKKIGLSV TGLLISIFAVIGTIFYAQGGYTALVKTGIGLIVIPAIIVVPLLYFLFTSVFEKQPLFAVI LLALKALGYVIAVAGFALCVTECLPKNGAVLIAGLAIISAVAVIGLIYIIIIGSNLKDHQ PPRKAVEESLNDAKGVMLE
>MacQueens_bustard GSAQLTFNVTDPVEINNCNKTVLLPCYVNNLRENNVHVMFIRWRKGREKVLSFDGENEKT VVKVPSARLPPVADILKGNASLTLNSAEADIANYSCEVTESNREGAVTVEIRNRSGSWFL LVERAIIITLLFSVIILCSAQLSAIALKYEVVTKKMSLIVAGIIFTATAAVVGTVLFVPD GYTAQNQAGLGLIVVPAVTLVPLQYFMFGIVSDSLLQTSFALIGLQILGYIVAVVGFALC LSACPQLHGSVVIAGLAIMAIATLLSLAYVFIMGSRMQDHPRPGKAVEEPLN
>Cuckoo_roller GSAQLIFSGTDVVERTDCNKTVILPCYVTNLKENNANVMFVRWKKEGKIIFSFDGARQEF FRDPTVPSANLVSQADLPKGFASLMLNGAEADAGNYTCEVTESNREGQTRFELRNISGSW FLLVERAIIIALLFLVVILCLAQLSVIVLKYDIESQKKVGIIVTGVIFTVAAVVGTVLFV QDGYTAQSQAGLGLIVVPAVILVPLQYFMFGIVFDSLPQATFALIGLQILGYIIAVVGFA LCVSACPPLHGSVVIAGLAILAIASLLSLAYVFIMGSRMKDHHRPGKAVEEPLN
>Hoatzin GSAQLVFSVTEVVERTVCNKTVTLPCHVTNLKENNTYAMFVTWKKQGKIIFSFDGATQAF FKDPMVPSADLVSQADLPKGIASLKLNSAEAEDGNYSCKVTESSREGETRVELRNRSGSW FLLLHRAIIIALLFLVLVLCSAQLSVIALKYEIVPQKKMGIIVAGIIFTVAAVVGTVLFV QDGYTAQNQAGLGLIVVPAVILVPLQYFMFGIVFDSLPQATFALIGLKILGYIIAVVGFA LSVSACPPLHGSVVIAGLAIMAIASLLSLAYVFIMGSRMKDHPRPG
>Adelie_penguin GSAQLIFSVTDVVERTDCNKTVILPCYVTNLKEDNADVMFVTWKKQGKIIFSFDGAKRQF FRDAAVPSANLVSQADLPKGIASLMLKSAEADAGNYSCEVTESNREGETRVELRNHSGSW FLLVERAIIIALLFLVIILCSAQLSVIALKYEIVPQKKMGMIVAVTIFTVAAVVGTVLFV QDGYTAQNQAGLGLIVVPAVILVPLQYFVFGIVFDSLPQATFALIGLHILGYVIAVVGFA LCVSACPPLHGSVLIAGLAIMAIANLLSLAYMFIMGSRMKDHPRPGKAVEEPLN
>Speckled_mousebird GSARLYFHTISFVERTACNKTVILPCYVSNLQLFSVKYIFVTWKKEGNRIFAFDGSKNEF FRHSAYQSASLLSDEELAKGIASLKLKGTEAGVGNYSCEVTESNREGETTVELRSRPGSW FLLMERAIIIALLFLVNVLCLAQLSVIVLKYDTVTQKKIVIILASIIVTVAAVVGTVLFV QEGYSVQNQTGLGLVVVPAVFLVLVQYFMFGIVFDSPPQATFALIGLQILGYMIAVVGFA LCVSACPPLHGSVVIAGLAIMAIATLLSLAYVFIMGSRMKDHPRPGKAVEEPLN
>Golden-collared_manakin GSAKLNLTGTDVVEKNDCNKTVILPCYVTNLMKNNETLMFVKWKKEGKVIFSFHGGRNEF YRDGDFSSAKLLSRADLTKGVASLVLTTRQATVGNYSCEVTESNTEGDTKMELRQSSGSW FLLVERAIIISLLCIVIILCAAQLTVIALKYDIEFQRKVCIIVAVVILAVVAGVGTALFV QDGYTALNQAGLGLIVVPAGILVPLQYFMFGIVFDSLPHTTLALIGLKILGYIIAVVGFA LCVPACPPLHASVLIAGLAIMATASLLSLVYVFIMGSRMKDHPRPGKAVEEPLN
>White-throated_tinamou GSAQLLFNVTSFVEKNICNETILLPCLVYNLQANDKTVMYVKWKRQGNLFFSFNGEHQSV TDSNFSSARLLSESDLSKGVASILLNKKEAILGNYSCEVTESNREGETTVELRNSSGSWF LPVESACIIVLLFLAIIFCWTQLSVIASKFETVFQKKISIIIACSIFTIVAIAGVILFVP DGYTPGTQAGLGLIVIPALILLPLQCLLFGMVLDSLTKTAYALLALEFIGYIIAVAGFAL CVSACPVLNGSVVIAGLAIMAIGALLSLVYVCFVG
>Red-throated_loon GSAQLIFSATDVVERSDCNKTVILPCYVTNLKENNANVMFVTWKKQGKIIFSFDGAKEEF FNDPMFLSAGLVSHADLPKGIASLKLNSAEADVGNYSCEVTESNREGETRVELRNHSGSW FLLVERAIIIALLFLVVILCLAQLSVIALKYEIEPQKKTGIIVAGIIFAVAAVVGTVLFL QDGYTAQNQAGLGLIVVPAVILVPLQYFMFGIVFDSLPQAAFALIGLQILGYIIAVVGFA LCVSACPPLHGSVVIAGLAIMAIANLLSLAYVFIMGSRMKDHPRPGKAVEEPLN
>Red-crested_turaco GSAQLKFVVTDVVERTDCNKTVILPCIVTNLKDNNPEVMFVRWKRQGKIIFSFDGPNQKF LRHPTVPSANFVSQADLPKGVASLMLNGAEAEVGNYSCEVTESNTEGESRVELINRSGSW FLLVEKAVIIALLFLVIILCWAQLSVIGLKYEIVPPKKMGIIAAGIISIVAAVVGTAFFI QDGYTAQSQAGLSLIIVPAVILVPLQWSMFGIVFDSLSQATLALIGLQVLGYIIAVVGFA LCVSACPPLHGSVMIAGLAIMAIANLLSLAYVFIMGSRMKDHPRPGKAVEEPLN
>Great_crested_grebe GSAQLTFNVTDVVERTDCNKTVVLPCYVTNLKENNVNIMFVAWKKQGKVIFSFDGAKGEF FRDPSVPSANLSQADLPKGVASLTLNSAEASAGNYSCEVTESNSEGETRVELRNRSGSWF LLLEMAIIIVLLFLVIILCSAQLSVIALKYEIEPPKKMGIIVAGVILTVAAVVGTVLFVQ DGYTVQNQAGLGLIVLPAVILVLLQCCMFQIVFDSLPQATFALIGLQTLGYIIAVVGFTL CVSACPPLHGSVVIAGLAIMAVGNLLSLVYVFIMG
>Northern_carmine_bee-eater GSAQLIFTVTDVVEMTACNRTVLLPCNVTNLQEKNSKVMFVTWKKQGKVIFSFDGARQET FIDPTVPSAKLASEMDLPNGNASLILNSAQADVGNYSCEVTESNREGETRVELRNRSGSW FLLVERAIIIALLFLVIILCSAQLSVLALKYEKKVGLILGVAIFTVAAVVGTVLFVQDGY TAQNQAGLGLIVVPAVILVPLQYFMFGIVFDSLPQATFVLIGLEILGYIVAVVGFALCVS ACPPLHGSVLIAGLAIMAIATLLSLAYVFIMGPRMKDHPRPGKAVEEPLN
>Northern_fulmar GSARLILSATDVVERTDCNKTVILPCYVTNLKENNANVMFVTWKKQGKIIFSFDGARQEF FRDPAVPSANLVSQADLPKGIASLTLNSAEADVGNYSCEVTESIRDGETRIELRNHSGSW FLLVERAIIIALLFLVIILCSAQLSVIALKYEIVPQKKLGFIVGGIIFTAAAVVGTVLFV QDGYAAQNQAGLGLIVVPAVILVPLQYFMFGIVFDSLPQATFALIGLQILGYIIAVVGFA LCVSACPPLHGSVVIAGLAIMAIANLLSLAYVFIMGSRVKDHPRPGKAVEEPLN
>Emperor_penguin GSAQLIFSVTDVVERTDCNKTVILPCYVTNLKEDNANVMFVTWRKQGKIIFSFDGAKQQF FRDPAVPSANLVSQADLPKGIASLMLKSAEADAGNYSCEVTESNREGETRVELRNHSGSW FLLVERAIIIALLFLVIILCSAQLSVIALKYEIVPQKKMGMIVAGIIFTVAAVVGTVLFV QDGYTAQNQAGLGLIVVPAVILVPLQYFMFGIVFDSLPQATFALIGLQILGYVIAVVGFA LCVSACPPLHGSVLIAGLAIMAIANLLSLAYMFIMGSRMKDHPRPGKAVEEPLN
>White-tailed_eagle GSAQLIFSVTDVVEKTDCNKTVVLPCYVTNLKENDANVMFVTWKKQGKVIFSFDGARQEF FRDPAVPSANLLSRADLPKGIASLMLNSAEADVGNYSCEVTESNREGETRFELRKHSGSW FLLVERAIIIALLFLVIILCSAQLSVIALKYEIVPQKKTGILVASFIFTVAAVVGTVLFV QGGYTAQNQAGLGLIVVPAVILVPLQYLMFGVVFESLQQATFALIGLQILGYVIAVVGFA LCVSACPPLHGSVVIAGLAIMAIAHLLSLAYVFIMGSRMKDHPRPGKAVEEPLN
>Dalmatian_pelican GSAQLIFRVTDFVGKSDCNKTVILPCYVTNLKENDVSVMFVTWKKQGKGFFSFDGARQEF FRDQAFQSANLVSQADLPKGDASLMLDSAEADFGNYSCEVTESNREGETTVELKNLSGSW FLLVESVVIIALLILAIILCLAQLRVTAFKYDIVPQKKMSFIVAGVVVTIAAVVGTVLFV QDGYIVQKQAGLGLIVGPAVILVPLQYFIFGIVFDNLPQATFALIGLQILGYIIAMVGFA LCVSACPPLHGSVVIAGLAIMAIANLLSLAYVFVMGSRMKDHPRPG
>Grey_crowned_crane GSAQLIFSGTNVVEKTDCNKTVILPCHVTNLKENNINVMFVTWKKQGNRIFSFNGANQKF LRDPTVPSANLVSQADLPKGVASLMLNSAEADVGNYSCEVTESNREGETRVELRNGSGSW FLLAERAVIIVLLFSVVVLCAAQFIVITLKYEIVPQKKVGIIVPVIIFTVAAVVGTVLFV QDGYSAQNQAGLGLIVVPAVIFVPLQYFIFGLIFDSLSQAMLALIGLHVLGYIIAVVGFA LCVSACPPLHGSVVIAGLAIMAIANSFSLAYVFIMGSRMKDHHRPGKAVEEPLN
>Common_cuckoo GSAQLELTTRSPVESTSCNRTVTLPCYVVDLKLTSAKGMFVTWQKHDKLIFSYDGATQEF FRDPVVPSANLASLVDLPKGVASLTFKNGEGVDGNYSCKVTVSNSEGKITVELRSITGPW FVLMERAFIIALLLFVAGLCLAQFIFVAIKYGLGPQKKICFIGTGFIFTVAAVVGIVFFV QDGYNTQSQAGFGLLVVPVVVAVPLQYLMFGIVFDSLPKATFVLIGLQILGYIIAVVGFA LSVSACPPLHASVVIAGLAVMAIATLLSLAYVLIMGSRMKDHPRPG
>Sunbittern GSAQLLFNATDVVERTVCNQTVVLPCNVINLKENSTKVMFVTWKKQGKIIFSFDGAKQDF FRDPAFSSANLVSQADLPKGIASLMLNTSEAEVGNYSCEVTESNREGETKVELRDHSGSW FMLVDTAIIVALLFLVTILCLVQLCFIALKYEIVSQKKMGIIAAGVIFTIAAVVGTVLFV QEGYTAQNQAGLGLIVVPAVILVPLQYFMFGIVFDTLPQVTLALIGLQVLGYVIAVVGFA LCVSACPPLHGSVLIAGLAIMAISNLLSLVYVFIMGSRMKDHPRPGKAVEEPLN
>American_crow GSAQLSLVGTGVIEKNDCNETVVLPCYVTNLKENNENLMLVTWKKQGDIIFSYHGGKKEF NINPSFSSARLLSQPDLIKGVASLVLSSAQATVGNYSCEVIESNSVGEIKMELRNSSGSW FLLVERAVIISLMSLLVVLCAAQLSVIGLKYEIESQRKVCSIVALVIFAVVAGVGAALFV QDGYTVQSQAGLGLTVIPAVILVPLQYVMFGIVFDSLPQATLALIGLKLLGYIIAVVGFA LCVPACPQLHGSVLIAGLAIMAIASLLSLAYVFIMGSRMKDHPHPGKAVEEPLN
>Brown_mesite GSAQLIFNVTDVVERTICNKTVILPCYVTNLKENNASVMFVTWKKQGKRIFSFDGGKVEF FKDPAFSSANLVSQADLPKGVASLTLNSAEADAGNYSCEVTESSREGETRVELRNHTGSW FVLVERAIIIALLISVIILCAAQLSVIALKYEIVPQKKTVTITAGIIIVVSAVVGTILFA QDGYTAQNQAGLGLIVIPAVIVVLLQYFMFGMVFDCLPQATFALIGLQVLGYIVAVVGFA LCVSACPPLHGSVVIAGLAIMGIATLLSLGYVFIMGSSMKDHPRPGKAVEEPLN
>Barn_owl GSAQLMFSVTDVVEKTDCNKTVILPCYVTNLKENNANAMFVMWKKQGKIIFSFDGARQGF FRDPAVPSANLVSLADLPKGTASLMLDSAEADVGNYSCEVTESSREGETRVELRHRLGSW FLLVERAIIIALLFLVIILCSAQFSVIALKYEIVPQKKRGIIVAGVIFTVAAVVGTVLFV QDGYTAQNQAGLGLIVVPAVILVPLQYFMFGFVFDSLPKATFALIGLQILGYIIAVVGFA LCVSACPPLHGSVVIAGLAIMAIANLLSLAYVFIMGSRMKDHPRPGKAVEEPLN
>American_flamingo GSAQLTFSAIDVVERTVCNKTVVLPCYVTNLKENNASVMFVMWKKQGETIFSFDGGRREF FRHQEFPSANFVSQVDLPRGVASLMLNGGEAGAGNYSCEVTESNREGETRVELRNRSGSW FLQVEMAIIIVLLFLVIILCSAQFSVTVLKYEIVHQKKMGIIVAGVIFTVAAVVGTVLFV RDGYTAQNQAGLGLIVVPAVIVVPLQFFIFGIVFDSRPQATFVLILLQALAYIIAVVGFI LCVSACPPLHGSVVVAGLAIMAIGNLLSLVYVFIMG
>Annas_hummingbird GSAQLLFNVTDFVEITQCNKTVILPCYVTNLKENSTKVMFVNWRKEDKTIFSFDGEREEF LRDPSVPSANLVSQANLPKGTASLKLSSAEAKPGNYSCQVTELNREGRTTVELRNISGSW FLLVERAIIIVLLFLVIILCSAQLIVIVLKYEIETSMKTGIFVAGIIFTVAAVIGTVLFV QDGYAAQNQAGLGLIVVPAVILVPLQYLMFGIVFNSLPQAAYALIALHILGYIIAVVGFA LCVSACPPLHGSVVIAGLAIMAIASVLSLADIFIMGSRMKDHPRPGKAVEEPLN
>Red-legged_seriema GSAQLAFNVTDVVERTDCNKTVILPCYVTNLHEKNASVMFVTWKKQGKIIFSFGGARQEY FRDPAVPSANLVSLADLPKGVASLMLNSAEADVGNYSCEVTESNREGETRVELRNHSGSW FLLLERAIIIALLFLVIVLCSAQLSVLVLKYEIVPQKKTGILVAGIILTAAAVVGTVLFV QDGYTAQNQAGLGLIVVPAVVLVPLQYFMFGIVFDSLPQATFTLIGLQILGYIIAVVGFA LCVSACPPLHGSVVIAGLAIMAIANLLSLAYVFVMGSRMKDHPRPGKAVEEPLN
>Gouldian_finch MWHLQDDNLRDTWRRGAHPVIHCLQELLGGWWWKEHLQEALGLPLVGEQPRNLSRETRWV EGHRTRKNVNVLALKKEKNPHSSAQLSLSGTSVVEKNDCNKTVVLPCYVTDLKQNNENVM SVTWKKQGVKIFFYHGGNKKFNIEPSFSSARFLSHPDLIKGVASLVLDSAQATVGNYSCK VTESNSEGEIKMELKSSSVVSCGDGTPEDKCGSWFLLMERVGVVSLMCLLVILCVVQLCV IGLKYEIESQRLVYMIVALVIFAVVAGVGAALFIPDGYTVQNQAGLGLIVIPAVILVPLQ YVMFGIVFDSLLRATLALIGLKLLGFIIAVVGFALCVSACPPLHVSVLIAGLAIMAFASL CSLVYVFFMGSRMKDHP…
>Little_egret GSAQLMFSATDVLEVTKCNKTVILPCYVTNLKENNSSVMFVTWKKQRKTIFSFDGEKQQF VRDPAVPSANLLSQKDLPKGVASLILNSAEADAGNYSCEVTESNREGETTVELRKPSGSW FLLMERAIIIVLLFLVIIFCSAQLSVIALKYGTLPQKKMGIVVAGITITLAAVVGTVLFV QDGYNVQNQAGLGLIVVPALILVPLQYFMFGYVFDSLPQATFVLIGLQILGYIIAVIGFA LCVSACPPLHGSVVIAGLAIMAIANLLSLAYVFIMGSSMKDHPRPGKAVEEPLN
>Yellow-throated_sandgrouse GSAQLIFSVTDVVEKTDCNKTVTLPCYVTNLKENNVEAMFVTWKKEGKIIFSFDGANRQF YRDPTVPSADLVSQEDLPKGIASLTLDSTEADVGNYSCEVTESNREGETRVELRNLSGSW FLLMERAIIIALLFLVIILCSAQFTVIALKYEIESQKKMGIIVAGIIFTAAAVVGTVLFV QDGYTAQNQAGLGLIVVPAVILVPLQYFMFGIVFDGLPQATFALIGLQSLGYIIAVVGFA LCVSACPPLHGSVVIAGLAIMAIAKLLSLAYVFIVGSRMKDHPRPGKAVEEPLN
>Turkey_vulture GSAQLIFSVTDVVERTDCNKTVILPCYVTNLKENNANVMFVTWKKQGKIIFSFDGARREF FRDPAVPSANLVSQADLPKGFASLMLNSAEADVGNYSCEVTESNREGETRVELRNQSGSW FLLVERAIIIALLFLVIVLCSAQLSVIALKYEIVSQKKIGILVAGFIFTVAAVVGTILFV QDGYTAQNQAGLALIVVPAVILVPLQYFMFGIVFDSLPQATFALIGLQVLGYIIAVVGFA LCVSACPPLHGSVVIAGLAIMAIADLLSLAYVFIMGSRMKDHPRPGKAVEEPLN
>Downy_woodpecker GSAQLALTTTDVETTNCNKTVILPCYVTDLHENNEKTMIVLWALNEREIFSYEGANRTVF RDNAFPSANLLSPGDLLKGVASLTLSSAEAEVGNYTCQVTESNREGKIRVELKSRVGSWF PLVERAIIIVLLFLIIVLCSAQLSVVAFKYEIVPQKKVSIAVAGFIFTVAAVIGTVLYVQ DGFTAQNQAGLGLIVIPAVSMVPLQYFIFRIAFDSLPQATFALIGLHILGYVIAVVGFAL CVSACPPSHGSILIAGLAIMAITNLLSLAYVFIMGSRMKDHPRPGKAVEEPLN
>Kea GSAQLILSGTDVVERTDCNKTVILPCYVTNLKENNANVMFVTWKKQRKIIFSFDGKKQEV FRDPEFQSADLLSRADLPKGVASLVLNGAEAAVGNYSCEVLELSREGETRIELRNHSGSW FLLMERAIIIALLFLVITLCVAQSSVIVLKYETVSQKKTGIIVAVIIFIVAAVVGTVLFV QDGYTAQNQAGLGLIVVPAVILVPLQYVMFGIVFDNLPQATFALIGLHILGYVIAVVGFA LCVSACPPLHGSVVIAGLAIMAIANLLSLAYVFIMGSRMKDHPRPGKAVEEPLN
>Killdeer GSAQLMFNVTDVVEKTDCNKTVILPCHVINLKENNADIMFVTWKRQGKRIFSFDGAGRKS LRDPAVPSANLVSEADLPKGVASLRLNSAEAVVGNYSCEVTESNREGETRVELRKYSGSW FLLVERAIIIMLLFLVIILCSAQLIVIALKYEIAPQKRMGVIVAGVISTVAAVVGTVLFV QDGYTAQNQAGLGLIVVPAVILVPLQYFMFGMVFDSLPQATFALIGFQILGYIIAVVGFA LCVSACPPIHGSVVVAGLAIMAIASLLSLAYVFIMGSRMKDHPRPGKAVEEPLN
>Scaled_quail MWLLTAGALLAVLGAGSTQLVFNVVDLVEKNACNETVILPCIVTNLKENNDSSMHVSWKR QGQVLFSFNGPEQRIYRHESVPSANFLSKSDLSKGIASLRLKNAEATDGNYSCEVTELNR EGETKFELRTRMERQFDLVQSIVIAALLVFIIVLCWTQLGVVAFKCETVRKKKKHITIPC SIFTVIAVVAVVLFIQDGSISMNQVGLAFTVLPAGMLMVLQYSIFKLILDDLTHKGYALI AFQTAGYIVAVIGFALSVSACPSILLSVVIAGLVVMAVADLLALVYVYSCK
>Ocelot_gecko LNNPCVWFASCLTPTGSAQLVTEKFTSVLMDNCNASVILPCIIRNLDKNNTRAMYVKWKL GGNEFFSFDGYATPPIHKKNSTFQSAKFVSLPKLTAGIASLSLSRKEAILGNYSCEVTES NREGMATIELKERLGTWFQPVENVLIIVTMILAAIFYLIQLGFVAIKYGIPVRKKITLTI AGLIVITAAVIGYVLLVPEGFTESNQIGLSLIVLPAVILVPLLYILFDLVFEKPPCFAVI LLVLKALGYVIAVIGFAMSVSACNPQQAAVMVAGLAIIDLVAVIALVYVIIIGFNFKEHQ PPRHVMSVN
>Common_wall_lizard MWALSVCWVLLGTLGAGSAQLMFKKIHNVSFDVCNTTEIIIPCIVTNLQRFSREEMFLNW KIDGKEFFTYDGYENRYFKNNTFLSVDLLDILNLTAGVASIKMSLKEAVPGNYTCIVVER NREGEHVIELRYGTPFWFQPVESFLVIGAAILAVALFLLQVGYVAVKFEMSLLKKISFGL VALIVMIIVVPGAALLVKEGFTLASQFGLGLVVLPTILLVPPLFFVFQSVFEKPPLFAII LIILKALGYLIAVAGLATSLPECPPKQTSVVIAGLGIIDIVAAIAFIYMVVIGTRFKDHQ PPKQKSKAIWQWTWKQVEKDFC

## Sheet: Supplementary_Fig6a_source_data
>CD47_HUMAN MWPLVAALLLGSACCGSAQLLFNKTKSVEFTFCNDTVVIPCFVTNMEAQNTTEVYVKWKF KGRDIYTFDGALNKSTVPTDFSSAKIEVSQLLKGDASLKMDKSDAVSHTGNYTCEVTELT REGETIIELKYRVVSWFSPNENILIVIFPIFAILLFWGQFGIKTLKYRSGGMDEKTIALL VAGLVITVIVIVGAILFVPGEYSLKNATGLGLIVTSTGILILLHYYVFSTAIGLTSFVIA ILVIQVIAYILAVVGLSLCIAACIPMHGPLLISGLSILALAQLLGLVYMKFVASNQKTIQ PPRKAVEEPLNAFKESKGMMNDE
>Variola_virus MLRVRILLIYLCTFVVITSTKTIEYTACNDTIIIPCTIDNPTKYIRWKLDNHNILTYNKT SKTIILSKWHTSAKLHSLSDNDVSLIIKYKDILPGTYTCEDNTGIKSTVKLVQRHTNWFN DHHTMLMFIFTGITLFLLFLEIAYTSISVVFSTNLGILQVFGCIIAMIELCGAFLFYPSM FTLRHIIGLLMMTLPSIFLIITKVFSFWLLCKLSCAVHLIIYYQLAGYILTVLGLGLSLK ECVDGTLLLSGLGTIMVSEHFSLLFLVCFPSTQRDYY
>Ectromelia_virus MLRVRISLIYLYTLVVITTTKTIEYTACNDTIIIPCTIDNPTKYIRWKLDNHDILTYNKT SKTTILSKWHTSARLHSLSDNDVSLIMEYKDILPGTYTCGDNTGIKSTVKLVQCHTNWFN DYQTTLMFIFTGITLFLLFLEIAYTSISVVFSTNLGILQVFGCVIAMIELCGAFLFYPSM FTLRHIIGLLMITLPSIFLIITKVFSFWLLCKLSCAVHLIIYYQLAGYILTVLGLGLSLK ECVDGTLLLSGLGTIMVSEHFSLLFLVYFPSTQRDYY
>Cowpox_virus MSRVRISLIYLYTLVVITTTKTIEYTACNDTIIIPCTIDNPTKYIRWKLDNHDILTYNKT SKTTILSKWHTSARLHSLSDSDVSLIMEYKDILPGTYTCEDNTGIKSTVKLVQLHTNWFN DYQTMLMFIFTGITLFLLFLEITYTSISVVFSTNLGILQVFGCVIAMIELCGAFLFYPSM FTLRHIIGLLMMTLPSIFLIITKVFSFWLLCKLSCAVHLIIYYQLAGYILTVLGLGLSLK ECVDGTLLLSGLGTIMVSEHFSLLFLVCFPSTQRDYY
>Myxoma_virus MIGLLFFVYVVPLAAENEVTVTPYTVCNKTVTLECNLDALIYKDINSVHVKWLFDTMYDT ISNKTNGSSITFDFANNLTGNYTCEAYSEFNSVKHVIALTFVHQWFSREEIQFILSLLTI YIILLWGNVCTITFKINNVSKLIHVYSIALWMTLIMFVGQYMIGIDTDMLYVKVNGIILI QLSIFSSIFLQRILHKKLIPSYLLNIVLGLKAVSYTGSTVVIALSFIGCYNKAYGYTYMY KLLFADILELISLIALYTLPLGTQATYKKLYLQSDETFTFL
>Swinepox_virus MKIFLLLLLCYYPVLSKFIFFTNEFTICNDTVSVHCDISSLIYSNISDIHVNWSLNNHNI NHKHTIHNITTLLFNFSKDINGNYTCEASGKFNKIIHTTYVSYTVKWFNHEERCVIISLL IIYIVIVWGQLIILIFKHRNISNFIYIYAISIWSTLIMLVGQYMISFVTELMYVYIQGIV LIQFSMLSFLFLQKYIYEQFEYRYMFIIFIIIKVILFLISSIIIILSFNGCYKSIYGYLF MYKLLVIDILSLSCLAISVITPLRKNINYKQLHIIQSDSFPFLLKSDYDENCI
>Sheeppox_virus MFYFKKKKINIIFLFLTIYINSSFSILENNFSSIIYSKCNKTIVIDCNINHFVKYNENIT INWFFNNYPLLKKNNTSTQKLILDFSKYLYGNYTCYVINNDNILLKKTIQLKYIIKWLNE KEINTVFIMLSIYVIILWGKIIATTIKFKLSFKKDKKIIYLYYYIGFVITLIMLLGQYMI GLNTNNIFIRILGTSFIQVSIFISIILQIIFFKKKFKNTLSLITVFLLHFISYIISLIMF TMSLIGCYNEIYGKVIVYKLSLVIIFEFISLLSLFIFSLNTSIKYRKLHIIEDENLLFSI E
>Rabbit_fibroma_virus MRTSCIASIAHVGLLLVVFVHLTVGNKVTVMPYTVCNTTITLECNLDELIYKDINSIHVK WLFYTMDDTISNITNGSFIKFDFAKNLSGNYTCEAYSDLNSVKNVIALNLVHQWFSREEL QFILSLLTIYIILLWCNVYTITSKTSNISKLIHVYSIALWMTIIMFVGQYMIGINTDMIY VKINGIILIQLSIISSVFLQRILHKTIIPSYLLNIVMGLKVLSFTGSTIVIALSFVGCYN KAYGYTYVYKLLFADVLELISLITLYVLPFGTQTTYKRLYLQSDETFTFP
>Goatpox_virus MFYFKKKKVKIIFLFLTIYINSSFSILENKVSSINYSKCNKSIVIDCNINHFVKYNENVT INWFFNNYPLLKKNNTNTQKLILDFSKYLYGNYTCYVINNNNILLKETIQLKYIIKWLNK KEINTVVILLSIYVIILWGKIIATTIKFKLSFKKDKKIIYLYYYIGFVITLIMLLGQYMI GLNTNNILIRILGTSFIQLSIFISIILQIIFFKKKFKNTLSLITVFLLHFISYIISLIMF TMSLIGCYNEIYGKVIVYKLLLVIIFEFISLLSLFIFSLNTSIKYRKLHIIEDENLLFSI E
>Monkeypox_virus MLRVRILLIYLCTFVVITSTKTIEYTACNDTIIIPCIIDNPTKYIRWKLDNHDILTYNKT SKTTILSKWHTSARLHSLSDSDVSLIMEYKDILPGTYTCGDNTGIKSTVKLVQRHTNWFN DYQTMLMFIFTGITLFLLFLEIAYTSISVVFSTNLGILQVFGCVIAMIELCGAFLFYPSM FTLRHIIGLLMMTLPSIFLIITKVFSFWLLCKLSCAVHLIIYYQLAGYILTVLGLGLSLK ECVDGTLLLSGLGTIMVSEHFGLLFLVCFPSTQRDYY
>Akhmeta_virus MLRVRISLIYLYTLFVITTTKTIEYTACNDTIIIPCTIDNPTKYIRWKLDNHDILTYNKT SKTTILSKWHTSARLHSLSDSDVSLIMEYKDILPGTYTCEDNTGIKSTVTLIQRHINWFN DHQTMLMFIFTGVTLFLLFLEITYTSISVVFSTNLGILQVFGCVIAMIELCGAFLFYPSM FTLRHIIGLLMMTLPSIFLIITKVFSFWLLCKLSCAVHLIIYYQLAGYILTVLGLGLSLK ECVDGTLLLSGLGTIMVSEHFSLLFLVCFPSTQRDYY
>Tanapox_virus MYMYMYMYNYIIICLFKLSLSTYIKVNYTTCNSSIYIVCSSNLPYNSIIEWKFNNKVILN NNNTLKFNFNNNLSGNYTCKALNLFNKIELQLVTNWVTSEEKTVILYLLVTKLVVLWITI LTLSLKINKFKKVINLYATLIWVTILCLFIQYILRLNKKYSFIDIYGIMLISVLLFSSIG VNVLTLLKIKKNKYLIVIIILKTVASILFFLVYLLILFYCYKNVFGLFLIYNLLIINIFE LSYLVCLLIIPIELRIKYKKLIMIKSNLNL
>Cotia_virus MKNILFYYILFIFNIYIVYSNNITINYTLCNNTITIPCIFNKNVNIPVNWTYNNIKIINK DVLKLNFLYNLSEHVLTCSYKIKNNYIKNDIYLKFTNKLFSDSEVDFIICTVYIIMLTIW IDIFIVTFRINNTKHIINYYVSIILTTITTISGQYIILNEYFESYGISLIQLSIFIFVII QIKLYTYLNQSYFFLLLANIQMIFFITSTIIIIISKSECYKYIYSCIYSYSIVFILIFSH FYMIILLIAPITYKVKYSNFDIILY
>Deerpox_virus MLNISSLVSIRIYFFILTIFICFYCSEQTLTTVNSVMYTSCNKTILLTCNLDKLIYDNIS NIDIRWKVDGNSIFLVNKTYYNLSSLLFNFSTSLTGNYTCEAASKFNKIKNIIMLQYTSE WFTKEEIEIVISMLSIFIILLWSELITITFKLNKLKRIIYLYAVSLWITLILLIGQYMIS ISSIFTFVKVQGIILIQISILISMFVQIHLYKYVENSYLIIGNLVLQVISYLISCIILIL SFVGCYNQIYIYLFIYKLLFINVLELCNLVLLFITPLGHNIIYKKLHVTTDDIESFSIG
>Yokapox_virus MLLKLFYLYTVTYIANSKTIEYTPCNDTIIIPCYISNPTKYITWKLDNHVIIIYNKTTSS TMLSKWHKSAKLRLASENDMSLIIKYKDILPGNYTCSDSTGVKSNIQLVFKETHWFNDYD TMLIFIFSGVTLVLLLLQVIYTSISIRFTNNVGILQFFCVIIIMIELSGSLLFYPSKFNM RHIIGLLMLTIPSIFLIVTKIFSFWVLNKLSFGVHVIIYYQLAGYVLTILGLGLSLKECV IDGSLLLSGLGIISISEHFSLLLLVCFQSIHREYY
>Taterapox_virus MLRVRILLIYLCTFVVITSTKTIEYTACNDTIIIPCTIDNPTKYIRWKLDNHDILTYNKT SKTTILSKWHTSAKLHSLSDNDVSLIIEYKDILPGTYTCEDNTGIKSTVKLVQRHTNWFN DHHTMLMFIFTGITLFLLFLEIAYTSISVVFSTNLGILQVFGCIIAMIELCGAFLFYPSM FTLRHIIGLLMMTLPSIFLIITKVFSFWLLCKLSCAVHIIIYYQLAGYILTVLGLGLSLK ECVDGPLLLSGLGTIMVSEHFSLLFLVCFPSTQRDYY
>Skunkpox_virus MENSKLLLVIYFTLFVDIIKTKTIEYTACNDTIIIPCTIDNPKYIRWKLDNHDILIYNMT SKTTILSKWHTSARLHSLADNDISLIMEYKDILPGNYTCENNKGIKHTVKLIQRHTNWFN DHQTMLMFIFTGVTLLLLMSQIAYTSISVIYSTNLGILQVFGCIIAMIEVSGAFLFYPSM FTLRHIIGLLMMTLPSIFLIITKVFSFWILSKLSCGVHLIIYYQLAGYILTVLGLGLSLK ECVDGTLLLSGLGTIMVSEHFSLLFLVCFPSAQRDYY
>Volepox_virus MHKITNSKLLLVIYLTLFDIVTTKTIEYTACNNTVIIPCTIDNPTYVRWRLDNHDILIYN RTSKTTILSKWHTSARLHSLADNDISLIMEYKDILPGNYTCDNNKGIKYTVNLIQRHTNW FNDHQTMLMFIFTGITLLLLVAQIAYTSISVIYSTNMGILQVFGCIVVMIEVSGVFLFYP PMFTLRHIIGLLMMTLPSIFLIITKVFSFWILSKLSCGVHLIIYYQLAGYILTVLGIGLS LKECVDGTLLLSGLGTIMVSEHFSLLFLVCFPSTQRDYY
>Camelpox_virus MLRVRILLIYLCTFVVITATKTIEYMACNDTIIIPCTIDNPTKYIRWKLDNHDILTYNKT SKTTILSKWHTSAKLHSLSDNDVSLIIEYKDMLPGTYTCEDNTGIKSTVKLVQRHTNWFN DHHTMLMFIFTGITLFLLFLEIAYTSTSVVFSTNLGILQVFGCIIAMIELCGAFLFYPSM FTLRHIIGLLMMTLPSIFLIITKVFSFWLLCKLSCAVHLIIYYQLAGYILTVLGLGLSLK ECVDGTLLLSGLGTIMVSEHFSLLFLVCFPSTQRDYY
>Moosepox_virus MLNISSLVSIRIYFFILTIFICFYCSEQTLTTVNSVTYTSCNKTILLTCNLDKLIYDNTS NIDIRWKVDGNSIFLVNKTYYNLSSLLFNFSTSLTGNYTCEAASKFNKIKNIIMLQYTSE WFTKEEIEIVISMLSIFIILLWSELITITFKLNKLKRIIYLYAVSLWITLIMLVGQYMIS ISSVFIFVKVQGIILIQISILISMFVQIHLYKYVENSYLIIGNLVLQVISYLISCIILIL SFVGCYNQIYIYLFIYKLLFINVLELCNLVLLFITPLGHNIIYKKLHVTTDDIESFSIG
>Yaba_monkey_tumor_virus MHTYNYIIFFLFKLISCSYIRVNYTTCNSVVNVVCDVKLPYNSAVEWRFNNKVIFYSNNT LKFKFNNNLFGNYTCKTFDVFNKIELKLITEWITSEEKIIISSMLIAYLIISWMTILTLS FKIDRLKRVINLHAILIWITILGVYIQYMLKLSKGYSFIDVCGIVLITVLLFSSIFVNVL TLLKIKKKKCFIVIIILKTITSVLFFLTTLVILFYCYKSIFGSLLIYKLLIINVFELSHL VILFILPVEFKIEYKKLIILNSNLNL
>Horsepox_virus MLRVRILLIYLCTFMIITSTKTIEYTACNNTIIIPCTIDNPTKYIRWKLDNHDILTYNKT SKTTILSKWHTSARLHSLSDSDVSLIIEYKDILPGTYTCGDNTGIKFTVKLVQRHTNWFN DYQTMLMFIFTGITLFLLFLEIAYTSISVVFSTNLGILQVFGCIIAMIELCGAFLFYPSM FTLRHIIGLLMMTLPSIFLIITKVFSFWLLCKLSCAVHLIIYYQLAGYILTVLGLGLSLK ECVDGTLLLSGLGTIMVSEHFSLLFLVCFPSTQRDYY
>Alaskapox_virus MIRISLIYIYMLIVMTTTKNIEYTACNDSIIIPCTIDNPTKYIRWKFDNHDILTYNKTSK MSILSKWHTSAKLHSLSDNDVSLIMEYKDILPGTYTCEDNTGIKSNVTLIRRHTNWFNDH QIMLMFIFTGVTLFLLALEIMYTSISVVFSTNLGILQVFGCVIAMVELCGAFLFYPPMFT LRHIIGLLMMTLPSIFLIITKVFSFWLLCKLSCSVHLIIYYQLSGYILTVLGLGLNLKEC ADGTLLLSGLGTIMVSEHFSLLFLVCFPSTQRDYY

## Sheet: Supplemetary_data1_source data
>CD47_HUMAN MWPLVAALLLGSACCGSAQLLFNKTKSVEFTFCNDTVVIPCFVTNMEAQNTTEVYVKWKF KGRDIYTFDGALNKSTVPTDFSSAKIEVSQLLKGDASLKMDKSDAVSHTGNYTCEVTELT REGETIIELKYRVVSWFSPNENILIVIFPIFAILLFWGQFGIKTLKYRSGGMDEKTIALL VAGLVITVIVIVGAILFVPGEYSLKNATGLGLIVTSTGILILLHYYVFSTAIGLTSFVIA ILVIQVIAYILAVVGLSLCIAACIPMHGPLLISGLSILALAQLLGLVYMKFVASNQKTIQ PPRKAVEEPLNAFKESKGMMNDE
>Northern_greater_galago TVTVLSASCARSAQLLFNKTKSVEYTVCNETISIPCFVINMEAENTNEVYVKWKFKGKDI YTFDGSDNRSTHDSAFKTSGIKISELLKGDATLMMHQSNAVPGNYTCEVTVLSREGETTI EVKYRIVSWFSPNENILIVIFPVFALLLFWGQFGIKTLQYRSGRMDEKTIGLLVAGLLVT IIIIVGAILFVPGEYSVKNATGLGLIVTSTGLLIILNYYVFKTAFGITSFVIALLIIQVL VYVLAGVGLSLCISACTPVHGPVLISGLGIFALVQLLGLIYMKFVGSKKCIDNPPNEKI
>Coquerels_sifaka MWPLVAALLLASACCGSAQLLFNKTKSVEFTFCNETVVIPCCVNNIEAENLNELYVKWRF KGKDIYTFDGVVNKSNTYGNFKSARMEVPELLKGDASLKIDKSEAVLGNYSCEVTELSRE GETFIELKYRVVPWFSPNENILIVIFPIFAVLLFWGQFGIKTLKYKSSHMDEKTIAVLVA GLVTTAVIIVGAILFVPGEYSVKNSTGLGLIVTTTGLLLLLHYYVFKTTIGIPSFVIAIL VIQLLAYVLAVVGLSLCISACIPMHGPLLIAGLVIFALIQLLGLVYMKFVASNQKTMNPP RNN
>Common_marmoset MWPLVAALLLGSACCGSAQLLFNKTKSVEFTFCNETVVIPCFVTNMEAQNTTEIYVKWKF KGRDIYTFDGALNRSTVPSGFNSAKIEVSRLLKGDASLKLDKSDATSHTGNYTCEVTELT REGETIVELKYRVGTLGDRWKSCHLTNKERKEIEGIVQVSWFSPNENILIVIFPIFAILL FWGQFGIKTLKYRSGGMDEKTIALLVAGLTITVIVIVGAILFVPGEYSLKNATGLGLIVT STGILILLHYYVFSTAFGLTSFVIAILAIQVIAYVLAVVGLSLCIAACIPMHGPLLISGL SILALAQLLGLVYMKFVEFRTTPTVS
>Black-capped_squirrel_monkey MKCFSFSFPGSAQLLFNKTKSVEFTFCNDTVVIPCFVTNMEAQNTTEIYVKWKFKGKDIY TFDGALNRFTLPSDIKTAKIEVSQLLKGDASLKLEKSDALSHTGNYTCEVTELTREGETI IELKYRVVSWFSPNENILIVIFPIFAILLFWGQFGIKTLKYRSGGMDEKTIALLVAGLTI TVIVIVGAILFVPGEYSLKNATGLGLIVTSTGILILLHYYVFSTAFGLTSFVIAILVIQV IAYVLAVVGLSLCIAACIPMHGPLLISGLSILALAQLLGLVYMKFVASNQKTIQPPRKAV EEPLNAFKESKGMMNDE
>Panamanian_white-faced_capuchin MWPLVAALLLGSACCGSAQLLFNKTKSVEFTFCNDTVVIPCFVTNMEAQNTTEIYVKWKF KGRDIYTFDGALNRSTLPSGFNSAKIEVSQLLKGDASLKLDKSDAASHTGNYTCEVTELT REGETIVELKYRVVSWFSPNENILIVIFPIFAILLFWGQFGIKTLKYRSGGMDEKTIALL VAGLTITVIVIVGAILFVPGEYSLKNATGLGLIVTSTGILILLHYYVFSTAFGLTSFVIA ILVIQVIAYVLAVVGLSLCIAACIPMHGPLLISGLSILALAQLLGLVYMKFVASNQKTIQ PPRKAVEEPLNAFKESKGMMNDE
>Nancy_Mas_night_monkey MWPLVAALLLGSACCGSAQLLFNKTKSVEFTFCNDTVVIPCFVTNMEAQNTTEIYVKWKF KGRDIYTFDGALNRSTVPSGFNSAKIEVSQLLKGDASLKLDKSDAASHTGNYTCEVTELT REGETIVELKYRVVSWFSPNENILIVIFPIFAILLFWGQFGIKTLKYRSGGMDEKTIALL VAGLTITVIVIVGAILFVPGEYSLKNATGLGLIVTSTGILILLHYYVFSTAFGLTSFVIA ILVIQVIAYVLAVVGLSLCIAACIPMHGPLLISGLSILALAQLLGLVYMKFVASNQKTIQ PPRKAVEEPLNAFKESKGMMNDE
>Black_snub-nosed_monkey MKYFSFSFPGSAQLLFNKTKSVEFTFCNDTVVIPCFVTNMEAQNTTEVYVKWKFKGRDIY TFDGALNKSTVSTNFSSAKIEVSQLLKGDASLKMDKSDAVSHTGNYTCEVTELTREGETI IELKYRVVSWFSPNENILIVIFPIFAILLFWGQFGIKTLKYRSGGMDEKTIALLVAGLMI TVIVIVGAILFVPGEYSLKNATGLGLIVTSTGILILLHYYVFSTAIGLTSFVIAILVIQV IAYILAVVGLSLCIAACIPMHGPLLISGLSILALAQLLGLVYMKFVASNQKTIQPPRKAV EEPLNAFKESKGMMNDGKYKLHLIIIDQLKHGH
Golden_snub-nosed_monkey MWPLVAALLLGSACCGSAQLLFNKTKSVEFTFCNDTVVIPCFVTNMEAQNTTEVYVKWKF KGRDIYTFDGALNKSTVSTNFSSAKIEVSQLLKGDASLKMDKSDAVSHTGNYTCEVTELT REGETIIELKYRVVSWFSPNENILIVIFPIFAILLFWGQFGIKTLKYRSGGMDEKTIALL VAGLMITVIVIVGAILFVPGEYSLKNATGLGLIVTSTGILILLHYYVFSTAIGLTSFVIA ILVIQVIAYILAVVGLSLCIAACIPMHGPLLISGLSILALAQLLGLVYMKFVASNQKTIQ PPRKAVEEPLNAFKESKGMMNDE
>Angolan_Colobus SAQLLFNKTKSVEFTFCNDTVVIPCFVTNMEAQNTTEVYVKWKFKGRDIYTFDGALNKST VSTNFSSAKIEVSQLLKGDASLKMDKSDAVSHTGNYTCEVTELTREGETIIELKYRVVSW FSPNENILIVIFPIFAILLFWGQFGIKTLKYRSGGMDEKTIALLVAGLMITVIVIVGAIL FVPGEYSLKNATGLGLIVTSTGILILLHYYVFSTAIGLTSFVIAILVIQVIAYILAVVGL SLCIAACIPMHGPLLISGLSILALAQLLGLVYMKFVASNQKTIQPPRKAVEEPLNAFKES KGMMNDE
>Rhesus_macaque MWPLVAALLLGSACCGSAQLLFNKTKSVEFTFCNDTVVIPCFVTNMEAQNTTEVYVKWKF KGRDIYTFDGALNKSTAPANFSSAKIEVSQLLKGDASLKMDKSDAVSHTGNYTCEVTELT REGETIIELKYRVVSWFSPNENILIVIFPIFAILLFWGQFGIKTLKYRSGGMDEKTIALL VAGLMITVIVIVGAILFVPGEYSLKNATGLGLIVTSTGILILLHYYVFSTAIGLTSFVIA ILVIQVIAYILAVVGLSLCIAACIPMHGPLLISGLSILALAQLLGLVYMKFVEFRGTPTV S
>Green_monkey MWPLVAALLLGSACCGSAQLLFNKTKSVEFTFCNDTVVIPCFVTNMEAQNTTEVYVKWKF KGRDIYTFDGPLNKSTAPANFSSAKIEVSQLLKGDASLKLDKSDAVSHTGNYTCEVTELT REGETIIELKYRVVSWFSPNENILIVIFPIFAILLFWGQFGIKTLKYRSGGMDEKTIALL VAGLMITVIVIVGAILFVPGEYSLKNATGLGLIVTSTGILILLHYYVFSTAIGLTSFVIA ILVIQVIAYILAVVGLSLCIAACIPMHGPLLISGLSILALAQLLGLVYMKFVASNQKTIQ PPRKAVEEPLNAFKESKGMMNDE
>Sooty_mangabey MWPLVAALLLGSACCGSAQLLFNKTKSVEFTFCNDTVVIPCFVTNMEAQNTTEVYVKWKF KGRDIYTFDGALNKSTAPANFSSAKIEVSQLLKGDASLKMDKSDAVSHTGNYTCEVTELT REGETIIELKYRVVSWFSPNENILIVIFPIFAILLFWGQFGIKTLKYRSGGMDEKTIALL VAGLMITVIVIVGAILFVPGEYSLKNATGLGLIVTSTGILILLHYYVFSTAIGLTSFVIA ILVIQVIAYILAVVGLSLCIAACIPMHGPLLISGLSILALAQLLGLVYMKFVASNQKTIQ PPRKAVEEPLNE
>Olive_baboon MWPLVAALLLGSACCGSAQLLFNKTKSVEFTFCNDTVIIPCFVTNMEAQNTTEVYVKWKF KGRDIYTFDGALNKSTAPANFSSAKIEVSQLLKGDASLKMDKSDAVSHTGNYTCEVTELT REGETIIELKYRVVSWFSPNENILIVIFPIFAILLFWGQFGIKTLKYRSGGMDEKTIALL VAGLMITVIVIVGAILFVPGEYSLKNATGLGLIVTSTGILILLHYYVFSTAIGLTSFVIA ILVIQVIAYILAVVGLSLCIAACIPMHGPLLISGLSILALAQLLGLVYMKFVASNQKTIQ PPRKAVEEPLNAFKESKGMMNDE
>Crab-eating_macaque MWPLVAALLLGSACCGSAQLLFNKTKSVEFTFCNDTVVIPCFVTNMEAQNTTEVYVKWKF KGRDIYTFDGALNKSTAPANFSSAKIEVSQLLKGDASLKMDKSDAVSHTGNYTCEVTELT REGETIIELKYRVVSWFSPNENILIVIFPIFAILLFWGQFGIKTLKYRSGGMDEKTIALL VAGLMITVIVIVGAILFVPGEYSLKNATGLGLIVTSTGILILLHYYVFSTAIGLTSFVIA ILVIQVIAYILAVVGLSLCIAACIPMHGPLLISGLSILALAQLLGLVYMKFVASNQKTIQ PPRKAVEEPLNAFKESKGMMNDE
>Southern_pig-tailed_macaque MWPLVAALLLGSACCGSAQLLFNKTKSVEFTFCNDTVVIPCFVTNMEAQNTTEVYVKWKF KGRDIYTFDGALNKSTAPANFSSAKIEVSQLLKGDASLKMDKSDAVSHTGNYTCEVTELT REGETIIELKYRVVSWFSPNENILIVIFPIFAILLFWGQFGIKTLKYRSGGMDEKTIALL VAGLMITVIVIVGAILFVPGEYSLKNATGLGLIVTSTGILILLHYYVFSTAIGLTSFVIA ILVIQVIAYILAVVGLSLCIAACIPMHGPLLISGLSILALAQLLGLVYMKFVASNQKTIQ PPRKAVEEPLNAFKESKGMMNDE
>Drill SAQLLFNKTKSVEFTFCNDTVVIPCFVTNMEAQNTTEVYVKWKFKGRDIYTFDGALNKST APANFSSAKIEVSQLLKGDASLKMDKSDAVSHTGNYTCEVTELTREGETIIELKYRVVSW FSPNENILIVIFPIFAILLFWGQFGIKTLKYRSGGMDEKTIALLVAGLMITVIVIVGAIL FVPGEYSLKNATGLGLIVTSTGILILLHYYVFSTAIGLTSFVIAILVIQVIAYILAVVGL SLCIAACIPMHGPLLISGLSILALAQLLGLVYMKFVASNQKTIQPPRKAVEEPLNAFKES KGMMNDE
>Northern_white-cheeked_gibbon MWPLVAALLLGSACCGSAQLLFNKTKSVEFTFCNDTVVIPCFVTNMEAQNTTEVYVKWKF KGRDIYTFDGALNKSTVPTDFSSAKIEVSQLLKGDASLKMDKSDAVSHTGNYTCEVTELT REGETIIELKYRVVSWFSPNENILIVIFPIFAILLFWGQFGIKTLKYRSGGMDEKTIALL VAGLMITVIVIVGAILFVPGEYSLKNATGLGLIVTSTGILILLHYYVFSTAIGLTSFVIA ILVIQVIAYILAVVGLSLCIAACIPMHGPLLISGLSILALAQLLGLVYMKFVASNQKTIQ PPRKAVEEPLNAFKESKGMMNDE
>Sumatran_orangutan MWPLVAALLLGSACCGSAQLLFNKTKSVEFTFCNDTVVIPCFVTNMEAQNTTEVYVKWKF KGRDIYTFDGALNKSTVPTDFSSAKIEVSQLLKGDASLKMDKSDAVSHTGNYTCEVTELT REGETIIELKYRVVSWFSPNENILIVIFPIFAILLFWGQFGIKTLKYRSGGMDEKTIALL VAGLIITVIVIVGAILFVPGEYSLKNATGLGLIVTSTGILILLHYYVFSTAIGLNSFVIA ILVIQVIAYILAVVGLSLCIAACIPMHGPLLISGLSILALAQLLGLVYMKFVASNQKTIQ PPRKAVEEPLNAFKESKGMMNDE
>Western_gorilla MWPLVAALLLGSAXXXSAQLLFNKTKSVEFTFCNDTVVIPCFVTNMEAQNTTEVYVKWKF KGRDIYTFDGALNKSTVPTDFSSAKIEVSQLLKGDASLKMDKSDAVSHTGNYTCEVTELT REGETIIELKYRVVSWFSPNENILIVIFPIFAILLFWGQFGIKTLKYRSGGMDEKTIALL VAGLMITVIVIVGAILFVPGEYSLKNATGLGLIVTSTGILILLHYYVFSTAIGLTSFVIA ILVIQVIAYILAVVGLSLCIAACIPMHGPLLISGLSILALAQLLGLVYMKFVASNQKTIQ PPRKAVEEPLNAFKESKGMMNDE
>Chimpanzee MWPLVAALLLGSACCGSAQLLFNKTKSVEFTFCNDTVVIPCFVTNMEAQNTTEVYVKWKF KGRDIYTFDGALNKSTVPTDFSSAKIEVSQLLKGDASLKMDKSDAVSHTGNYTCEVTELT REGETIIELKYRVVSWFSPNENILIVIFPIFAILLFWGQFGIKTLKYRSGGMDEKTIALL VAGLMVTVIVIVGAILFVPGEYSLKNATGLGLIVTSTGILILLHYYVFSTAIGLTSFVIA ILVIQVIAYILAVVGLSLCIAACIPMHGPLLISGLSILALAQLLGLVYMKFVASNQKTIQ PPRKAVEEPLNAFKESKGMMNDE
>Bonobo SAQLLFNKTKSVEFTFCNDTVVIPCFVTNMEAQNTTEVYVKWKFKGRDIYTFDGALNKST VPTDFSSAKIEVSQLLKGDASLKMDKSDAVSHTGNYTCEVTELTREGETIIELKYRVVSW FSPNENILIVIFPIFAILLFWGQFGIKTLKYRSGGMDEKTIALLVAGLMVTVIVIVGAIL FVPGEYSLKNATGLGLIVTSTGILILLHYYVFSTAIGLTSFVIAILVIQVIAYILAVVGL SLCIAACIPMHGPLLISGLSILALAQLLGLVYMKFVASNQKTIQPPRKAVEEPLNAFKES KGMMNDE
>African_elephant ALLIILGICSICSAQITFNVIKSVEYTVCNETLVIPCFATNVETKQLAELYVKWKFKGKD IFIFDGSRNQSTPSSNFTSAEITPEELLRGIASLKMKKKDAVPGNYTCEVTELSREGETT IQLKYRVVSWFFQKENILIIIFPILAILLFWGQFGVLILNSKSSRMNQETISVLVAGLFL TMVVIVGAILFAPGEYSTKNASGLGLIVIPMVILQVLQYFVFKTSFEMNYFAIAILILQV LGFVLAVVGFSLCVSECVPVQGPLLISGLGIIALAELLGLVYMKFVENKIKTIVFSNNK
>Golden_hamster MWPLVAALLLGSCCCGSAQLLFSKVKSAEFTTCNETVVIPCVVLNVEAQSTEEMYVKWKL NKTYIFIYDGSKNNSSVETNFSSAKISLSDLLKGVASLKMDRQQAVVGNYTCEVTELSRE GKTVIELKYRVASWFSPNEKILIVIFPILAILLFWGKFGILTLKYKSTRTNKRIILLLVA GLVLTVIVVVGAILLIPGENPVKSASGLGLIVISIGTLILLQYNVFMTAFGMTSFTIAIL ITQVLGYVLALVGLCLCIMACEPVHGPLLISGLGIIALAELLGLVYMKFVASNQRTIQPP RKAVEEPLNAFKESKGMMNDE
>Mouse MWPLAAALLLGSCCCGSAQLLFSNVNSIEFTSCNETVVIPCIVRNVEAQSTEEMFVKWKL NKSYIFIYDGNKNSTTTDQNFTSAKISVSDLINGIASLKMDKRDAMVGNYTCEVTELSRE GKTVIELKNRTVSWFSPNEKILIVIFPILAILLFWGKFGILTLKYKSSHTNKRIILLLVA GLVLTVIVVVGAILLIPGEKPVKNASGLGLIVISTGILILLQYNVFMTAFGMTSFTIAIL ITQVLGYVLALVGLCLCIMACEPVHGPLLISGLGIIALAELLGLVYMKFVASNQRTIQPP RNR
>Rat MWPLAAALLLGSCCCGSAQLLLSKVKSVEFTSCNDTVVIPCKVLNVEAQSTDEMFVKWKL NKSYIFIYDGNKNSTTREQNFTSAKISVSDLLKGIASLTMDTHEAVVGNYTCEVTELSRE GKTVIELKNRPVSWFSTNEKILIVIFPILAILLFWGKFGILTLKYKSSHTNKRIILLLVA GLALTLIVVVGAILFIPGEKPVKNASGLGLIVISTGILILLQYNVFMTAFGMTSFTIAIL ITQVLGYVLAVVGMCLCIMACEPVHGPLLISGLGIIALAELLGLVYMKFVASNQRTIQPP RNN
>Guinea_pig MWPLVATLLLGSWCFGSAQLLLNKTKLVEYTICNKTVVIPCFVINVGAQSTKEMFVKWKF NGTYIFNYDGSANNSTAKKNFSSAKIEVSKLLKGDASLQMSKEDVKVGNYTCEVTELSRE GETVVEVKYRMVSWFSPNENILIVIFPILAILLFWGQFGILTLKYKSNCTNMKIILSLIA GLLLTIIVIVGAILFIPGEYSIKNSFGLGFIVISTGVLILLQYNVFMTAFGMTSFTIAIL ITQVLGYVLAVVGLCLCVTACVPADGPLLISGLGIVALAELLGLVYMKFVASNQRTIQPP RKAVEEPLNAFKESKGMMNEE
>Naked_mole_rat MWPLAATLLLGSWCFGSAQLLLNKTKFVEYTICNETVVIPCFVINVGAQSTKEVFVKWKF NGTYIFIYDGNKNISTANLNFSSAKIAVSKLLKGDASLKMSKDDVKVGNYTCEVTELTRE GETIIEVKYRMVSWFSPNENILIVIFPILAILLFWGQFGILTLKYKSNCTSTKIILLLIA GLLLTIIVIVGAILFIPGEYSIKNSFGLGFIVISTGILILLQYNVFMTAFGMTSFTIAIL ITQVLGYVLAVVGLCLCVTACVPVHGPLLISGLGIIALAELLGLVYMKFVASNQRTIQPP RKAVEEPLNAFKESKGMMNEE
>American_beaver MWPLVAALLLGSACCGSAQLLLNNTKSVEYTACNETVVIPCFVINVGAQNTKEMYVKWKF NRTYIFIYDGNKNNSTADKNFSSAKISVSELLKGDASLKMDKDDAVVGNYTCEVTELIRE GETVVELKYRVVSWFSPNENILIVIFPILAILLFWGQFGILTLKYKSNRTNKKIIFLLIA GLFLTTVVIVGAIVFIPGEYSIENAAGLGLIVISTGILILLQYNVFMTAFGMSSFTIAIL ITQVLGYVLAVVGLCLCIMACVPVHGPLLISGLGIIALAELLGLVYMKFVASNQRTIQPP RKAVEEPLNAFKESKGMMNDE
>Ords_kangaroo_rat MWPLVAALLLGSSCIGSAQLLFDKTRLVEYTSCNETVVIPCFVTNVGAQNPGEMFVKWKF NRTYIFIYDGSRNNSTADSNFSSAKISVSELIKGDASLKLDKADAVVGNYTCEVTELSRE GETVVELKYRVVSWFSPNENILIVIFPILAILLFWGQFGLLTLKYKSNRTNRKIILLLIA GVVLTAIVIVGAILFIPGEYSVKNASGLGLIVISTGIVLILLQYNVFMAAFGMTSFTIAI LITQVLGCVLAMVGLCLCMFACVPVHGPLLISGLGIIALAELLGLVYMKFVASNQRTIQP PRKAVEEPLNAFKESKGMMNDE
>Horse MWPLVLLLLLGSACCGSAQLIFNVIKSVEYTVCNKTVIIPCFVTNVKATNISDMFVKWKF KGKDIFIYDGQNQNQMSPSSEGFKSTEITPSELLKGVASLKMDKSDACVGNYTCEVTELS REGETIIELKYRVVSWFSPKENILIVIFPILAILLSWGQFGIVTLKYKSSDTKKKIIFIF VVGLVLTIDVIVGAILFVPGEFSTKNACGLGLLVIPTAALILLQYCVFMISFRMTAFTIA ILILQGLGFVLAVDGLSLCITECTPVHGPLLISGLGIIALAELFGLIYMKLAASNQTTIQ PPRKAVEEPLNAFKESKGMMNDAARCSRCVCLSN
>Western_European_hedgehog MWPLVVALLLGSACCGSAQLIFNVTKSVEYTICNKTIVIPCLVTNVGAQNLNEMYVKWKF KGKEILIFDGAQKKTVTSKEYQSAKITPSDLLVGIASLTVDKSEAAVGNYTCEVTELSRE GETLIELKYRTVPWFSPNENILTVVFAILAILLSWGQFGIVTLKYKSNQTKEKIILLFVA GLLLTAVVVVGAILFVPGEYSTKNASGLGLIVIPTVILILLQYCVFTIAIGMSSFTIAIL ILQVLGYVLSLVGLSLCVSECISKNGPLLISGLGIIALAELLGLVYMKFVASNQKTIQPP RKAVEEPLNAFKEPKGMMNDE
>Cat MWPLVVLLLLGSACCGSAQLIFNITRSVEYTACNETVIIPCYVNNVEATNINEMYVKWKF RGKDIFTFDGAVEKTTRDNKFKSTKIIPQKLLNGIASLEMNKEEAVVGNYTCEVTELSRE GETIIELKYRIVSWFSPNENILIVIFPILAVLLSWGQFGIVTLKYKSSLMKEKTILLFVG GLVLTIAVIVGAILFVPGEYSTKNSCGLGLIVVPTVILILLQYCVFMIGVWMSSFTIAIL ILQVLGYVLSVVGLSLCVSECTPVNGPLLISGLGIIALAELLGLVYMKLVASNQKTIQPP RSN
>Weddell_seal MLPLVVLLLGSACCGSAQLIFNITKSVEYTACNESVTIPCFVNNVEATNINEMYVKWKLK GKDIFTFNGALQKATRDDKFKSTKIVPQKLLTGIASLEMDKEEAVVGNYTCEVTELSREG ETVIELKYRIVSWFSPNENILIVIFPILAVLLSWGQFGIVTIKYKASLVKEKTILFVGGL VLTIVVIVGAILFVPGEYSTKNSCGLGLIVIPTVILILLQYCVLIIGVRISPFTIAILIL QVLGYVLSVVGLSLCVSECTPVHGPLLISGLGIIALAELLGLVYMKLVGKSVLFLLASAK NFKYIIWKILLIGSYNL
>Dog MWPLAALLLLGSASCGSAQLIFNITKSVEYTACNESVIIPCFVNNVEATNINEMYVKWKF RGKDIFTFDGAVQKTTHGDKFKSTKIVPQKLLNGIASLEMSKEEAVVGNYTCEVTELSRE GETIIELKYRIVSWFSPNENILIVIFPILAVLLSWGQFGIVTIKYKSSIMKEKTIFLFVG GLVLTIVVIVGAILFVPGEYSTKNSCGLGLIVIPTVILTLLQYCVFMIGVWMSPFTIAIL ILQVLGYVLSVVGLSLCVSECTPVHGPLLISGLGIIALAELLGLVYMKLVASNQKTIQPP RKAVEEPLNAFKESKGMMNDE
>Red_fox AAGAPLLAPLFFLGSAQLIFNITKSVEYTACNESVIIPCFVNNVEATNINEMYVKWKFRG KDIFTFDGAVQKTTHGDKFKSTKIVPQKLLNGIASLEMSKEEAVVGNYTCEVTELSREGE TIIELKYRIVSWFSPNENILIVIFPILAVLLSWGQFGIVTIKYKSSIMKEKTIFLFVGGL VLTIVVIVGAILFVPGEYSTKNSCGLGLIVIPTVILTLLQYCVFMIGVWMSPFTIAILIL QVLGYVLSVVGLSLCVSECTPVHGPLLISGLGIIALAELLGLVYMKLVASNQKTIQPPRK AVEEPLNAFKESKGMMNDE
>Hawaiian_monk_seal MLPLVVLLLGSACCGSAQLIFNITKSVEYTACNESVTIPCFVNNVEATNINEMYVKWKLK GKDIFTFNGALQKATRDDKFKSTKIIPQKLLTGIASLEMDKEEAVVGNYTCEVTELSREG ETVIELKYRIVSWFSPNENILIVIFPILAVLLSWGQFGIVTIKYKSSLVKEKTILFVGGL VLTIVVIVGAILFVPGEYSTKNSCGLGLIVIPTVILILLQYCVLIIGVRISPFTIAILIL QVLGYVLSVVGLSLCVSECTPVHGPLLISGLGIIALAELLGLVYMKLVASSQKTIQPPRK AVEEPLNE
>American_black_bear MWPLVVLLLGSACCGSAQLIFNITKSVEYTACNESVIIPCFVNNVEATNINEMYVKWKLK GKDIFTFNGALQKTTHGDNFKSTKIVPQKLLTGIASLEMDKAEAVVGNYTCEVTELTREG ETIIELKYRIVSWFSPNENILIVIFPILAVLLSWGQFGIVTIKYKANLVKEKTILLLVGG LLLTIVVIVGAILFVPGEYSTKNSCGLGLIVIPTVILILLQYCVFIIGIWMSPFTIAILI LQVLGYVLSVVGLSLCVSECTPVHGPLLISGLGIIALAELLGLVYMKLVASNQKTIQPPR KAVEEPLNAFKESKGMMNDE
>Grizzly_bear MWPLVVLLLGSACCGSAQLIFNITKSVEYTACNESVIIPCFVNNVEATNINEMYVKWKLK GKDIFTFNGALQKTTHGDNFKSTKIVPQKLLTGIASLEMDKAEAVVGNYTCEVTELTREG ETIIELKYRIVSWFSPNENILIVIFPILAVLLSWGQFGIVTIKYKANLVKEKAILLLVGG LLLTIVVIVGAILFVPGEYSTKNSCGLGLIVIPTVILILLQYCVFIIGIWMSPFTIAILI LQVLGYVLSVVGLSLCVSECTPVHGPLLISGLGIIALAELLGLVYMKLVASNQKTIQPPR KAVEEPLNAFKESKGMMNDE
Northern_fur_seal MLPLVVLLLGSACCGSAQLIFNITKSVEYTACNESVTIPCFVNNVEATNINEMYVKWKLK GKDIFTFNGALQKTTHGDKFKSTKIVPQKLLTGIASLEMDKEEAVVGNYTCEVTELSREG ETVIELKYRIVSWFSPNENILIVIFPILAVLLSWGQFGIVTIKYKSSLVKEKTILLFVGG LVLTIVVIVGAILFVPGEYSTKNSCGLGLIVIPTVILILLQYCMFVIGGWISPFTIAILI LQVLGYVLSVVGLSLCVSECTPVHGPLLISGLGIIALAELLGLVYMKLVASNQKTTQPPR KAVEEPLNAFKESKGMMNDE
>Pacific_walrus MLPLVVLLLGSACCGSAQLIFNITKSVEYTACNESVTIPCFVNNVEATNINEMYVKWKLK GKDIFTFNGALQKTTHGDKFKSTKIVPQKLLTGIASLEMDKEEAVVGNYTCEVTELSREG ETVIELKYRIVSWFSPNENILIVIFPILAVLLSWGQFGIVTIKYKSNLVKEKTILLFVGG LVLTIVVIVGAILFVPGEYSTKNSCGLGLIVIPTVILILLQYCMFVIGGWISPFTIAILI LQVLGYVLSVVGLSLCVSECTPVHGPLLISGLGIIALAELLGLVYMKLVASNQKTIQPPR KAVEEPLNE
>Giant_panda QFPMFACLLCSCTICLSSAQLIFNITKSVEYTACNESVIIPCFVNNVEATNINEMYVKWK LKGKDIFTFNGALQKTTHGDNFKSTKIIPQKLLTGIASLEMDKAEAVVGNYTCEVTELSR EGETIIELKYRIVSWFSPNENILIVIFPILAVLLSWGQFGIVTIKYKANLVKEKTILLLV GGLLLTIVVIVGAILFVPGEYSTKNSCGLGLIVIPTVILILLQYCVFIIGVWMSPFTIAI LILQVLGYVLSVVGLSLCVSECTPVHGPLLISGLGITALAELLGLVYMKLVASNQKTIQP PRKAVEEPLNAFKESKGMMNDG
>Polar_bear MFTSTTELFEEPCSKKENSNEQGSAQLIFNITKSVEYTACNESVIIPCFVNNVEATNINE MYVKWKLKGKDIFTFNGALQKTTHGDNFKSTKIVPQKLLTGIASLEMDKAEAVVGNYTCE VTELTREGETIIELKYRIVSWFSPNENILIVIFPILAVLLSWGQFGIVTIKYKANLVKEK TILLLVGGLLLTIVVIVGAILFVPGEYSTKNSCGLGLIVIPTVILILLQYCVFIIGIWMS PFTIAILILQVLGYVLSVVGLSLCVSECTPVHGPLLISGLGIIALAELLGLVYMKLVASN QKTIQPPRKAVEEPLNAFKESKGMMNDE
>Europen_domestic_ferret GSAQLIFNITKSVEYTACNESVIIPCFVNNVEATNINEMYVKWKLKGKDIFTFNGALQKT THGDKFKSTKIIPQKLLTGIASLEMDKEEAVVGNYTCEVTELSREGETIIELKYRIVSWF SPNENILIVIFPILAVLLSWGQFGIVTIKYKSSLVKEKTILLFVGGLVLTIVVIVGAILF VPGEYSTKNSCGLGLIVIPTVILILLQYCVFIIGVWISPFTIAILILQVLGYVLSVVGLS LCVSECNPVHGPLLISGLGIIALAELLGLVYMKLVASNQKTIQPPRKAVEEPLNAFKESK GMMNDE
>Sea_otter MLPLVVLLLGSASCGSAQLIFNITKSVEYTACNESVIIPCFVNNVEATNINEMYVKWKLK GKDIFTFNGALQKTTHGDKFKSTKIIPQKLLTGIASLEMDKEEAVVGNYTCEVTELSREG ETIIELKYRIVSWFSPNENILIVIFPILAVLLSWGQFGIVTIKYKSSLVKEKTILLFVGG LVLTIVVIVGAILFVPGEYSTKNSCGLGLIVIPTVILILLQYCVFIIGVCMSPFTIAILI LQVLGYVLSVVGLSLCVSECTPVHGPLLISGLGITALAELLGLVYMKLVASNQKTIQPPR KAVEEPLNAFKESKGMMNDE
>Little_brown_bat LWCFFVLFCFLVSMKCGSSAQLIFNITKFAEYTICNKTVVIPCLVNNVGAQSLKEMFVKW KFRDKYIFFYDGDKNESSPNSNFSSAFIVPEALLSGIASLKMDKSDAVPGNYTCEVTELT REGETIVELKYRVVSWFSPNENILIVIFPMLAVLLFWGQFGIVTLKYNASVTKEKTILLF VAGLVLTTFVIVGAILFVPGEYSTKRASGLGLIVVPTVILILLQYSVFMIAPAIGMSSFS ITILILQVLGFVLSVVGLSLCVSECTPMHGPLLISGLGIIALAELLGLVYMKFVASNQRA IQPPRNN
>Hybrid_cattle MERGEKCGAAEVPSRGRTVDEGRGEPLWAPEGSGLRGSAQLIFNAIKSVEYTLCNQTVVI PCFVNNVETKNITELYVRWKFKGENIFIFDGNQRMSKPSSNFSSAEIAPSELLRGIASLK MAKSDAVLGNYTCEVTELSREGETIIELKYRVVSWFSPNENILIVIFPVLAILLFWGQFG IVTLKYKSNYTKEKAIFLLVAGLLLTVLVIVGAFLFIPGEYSTKNASGLGLIVLPTIILI LLHYCVFMIAMGMSSFTISILILQLLGYVLSVVGFSLCVSECIPVHGPLLISGLGIIALA ELLGLVYMKCVGKSALFLLAYARNFKYIIWIMLLVDSYCLGPKKRMSNSKNEKTQQMPLY FLNN
>Cow MWPLVVVLLLGSVRCGSAQLIFNAIKSVEYTLCNQTVVIPCFVNNVETKNITELYVRWKF KGENIFIFDGSQRMSKPSSNFSSAEIAPSELLRGIASLKMAKSDAVLGNYTCEVTELSRE GETIIELKYRVVSWFSPNENILIVIFPVLAILLFWGQFGIVTLKYKSNYTKEKAIFLLVA GLLLTVLVIVGAFLFIPGGYSTKNASGLGLIVLPTIILILLHYCVFMIAMGMSSFTISIL ILQLLGYVLSVVGFSLCVSECIPVHGPLLISGLGIIALAELLGLVYMKCVASNHRTIQPP RNN
>Sheep MERGSAQLIFNVIKSVEYTLCNQTVVIPCFVNNVETKNITELYVRWKFKGENIFIFDGSK RMSKPSSNFSSAKITPPELLRGIASLKMDKSDAVVGNYTCEVTELSREGETIIELKYRVV SWFSPNENILIVIFPVLAILLFWGQFGIVTLKYKSNYTKEKAIFLLVAGLLLTVLVIVGA FLFIPGEYSTKNASGLGLIVLPTVILILLHYCVFMIAMGMSSYTISILILQILGYVLSVV GFSLCVSECIPVHGPLLISGLGIIALAELLGLVYMKCVASNHRTIQPPKSN
>Goat MWPLVVVLLLASVRCGSAQLIFNVIKSVEYTLCNQTVVIPCFVNNVETKNITELYVRWKF KGENIFIFDGSKRMSKPSSNFSSAKITPPELLRGIASLKMDKSDAVVGNYTCEVTELSRE GETIIELKYRVVSWFSPNENILIVIFPVLAILLFWGQFGIVTLKYKSNYTKEKAIFLLVA GLLLTVLVIVGAFLFIPGEYSAKNASGLGLIVLPTVILILLHYCVFMIAMGMSSYTISIL ILQILGYVLSVVGFSLCVSECIPVHGPLLISGLGIIALAELLGLVYMKCVASNHRTIQPP KKAVEEPLNAFKESKGMMNDE
>Pig MWPLVVVVLLGSAYCGSAQLIFNITKSVEFTVCNTTVTIPCFVNNMEAKNISELYVKWKF KGKDIFIFDGAQHISKPSEAFPSSKISPSELLHGIASLKMDKRDAVIGNYTCEVTELSRE GETIIELKRRFVSWFSPNENILIVIFPILAILLFWGQFGILTLKYKSSYTKEKTIFLLVA GLMLTIIVIVGAILFIPGEYSTKNACGLGLIVIPTAILILLQYCVFMMALGMSSFTIAIL ILQVLGHVLSVVGLSLCVSECTPVHGPLLISGLGIIALAELLGLVYMKCVASDHKTIQPP RNN
>Atlantic_bottle-nosed_dolphin MWPLVVLLLLGSARCGSAQLIFNTTKSVEYTVCNQTVVIPCFVNNIEAKSIAELYVSWKF KGKDIFIFDGVQQKSNSSDIFTSAKISPSELLKGIASLTMDKREAVLGNYTCEVTELSRE GETIVELKYRVVSWFSPNENILTVIFPILAILLFWGQFGVVTLKYKSSYTKEKTIFLLVT GLVLTIVVIVGAILFIPGEYSTKNACGLGLIVIPTAILILLQYCVFMIAVGMSFFTIAIL ILQVLGHVLSVVGFSLCVSECTPVHGPLLISGLGILALAELLGLVYMKCVASNHKTIQPP RSN
>Yangtze_finless_porpoise MWPLVVVLLLGSARCGSAQLIFNATKSVEYTICNQTVVIPCFVNNMEAKSIAELYVTWKF KGKDIFIFDGVQQRSNSSDIFTSAKISPSELLSGIASLTMDKRDAVLGNYTCEVTELSRE GETIVELKYRVVSWFSPNENILTVIFPILAILLFWGQFGVVTLKYKSSYTKEKTIFLLVT GLVLTIVVIVGAILFIPGEYSTKNACGLGLIVIPTAILILLQYCVFMIAVGMSFFTIAIL ILQVLGHMLSVVGFSLCVSECTPVHGPLLISGLGIIALAELLGLVYMKCVASNHKTIQPP RKAVEEPLNE
>Yangtze_river_dolphin MWPLVVLLLLGTARCGSAQLIFNTTKSVEYTVCNQTVVIPCFVNNMEAKSIAELYVRWKF KGKDIFIFDGVQQRSNSSNNFTSAKISPSELLNGIASLTMDKRDAVLGNYTCEVTELSRE GETIVELKYRVVSWFSPNENILTVIFPILAILLFWGQFGVVTLKYKSSYTKEKTIFLLVT GLVLTIVVIVGAILFIPGEYSTKNACGLGLIVIPTAILILLQYCVFMIAVGMSFFTIAIL ILQVLGHVLSVVGFSLCVSECTPVHGPLLISGLGIIALAELLGLVYMKCVASNHKTIQPP RSN
>Beluga_whale MWPLVVLLLLGSARCGSAQLIFNTTKSVEYTVCNQTVVIPCFVNNMEAKSIAELYVRWKF KGKDIFIFDGVQQRSNSSDIFTSAKISSSELLNGIASLTMDKRDAVLGNYTCEVTELSRE GETIVELKYRVVSWFSPNENILTVIFPILAILLFWGQFGVVTLKYKSSYTKEKTIFLLVT GLVLTIVVIVGAILFIPGEYSTKNACGLGLIVIPTAILILLQYCVFMIAVGMSFFTIAIL ILQVLGHVLSVVGFSLCVSECTPVHGPLLISGLGIIALAELLGLVYMKCVASNHKTIQPP RKAVEEPLNAFKESKGMMNDGKYKMHLQL
>North_pacific_minke_whale MWPLVVLLLLGSARCGSAQLIFNTTKSVEYTVCNRTVVIPCFVNNMEAKSIAELYVKWKF KGKDIFIFDGGQQKSKPSDNFTSAKISPSELLNGIASLTMDKRDAVLGNYTCEVTELSRE GETIVELKYRVVSWFSPNENILTVIFPILAILLFWGQFGVVTLKYKSSYTKEKTIFLLVT GLVLTIVVIVGAILFIPGEYSTKNACGLGLIVIPTAILILLQYYVFMITMGMSFFTIAIL ILQVLGHVLSVVGFSLCVSECTPVHGPLLISGLGIIALAELLGLVYMKCVASNHKTIQPP RKAVEEPLNAFKESKGMMNDE
>Sperm_whale MWPLVVLLLLGSARCGSAQLIFNTTKSVEYTVCNQTVVIPCFVNNMEAKSIAELYVKWKF KGKDIFIFDGGQQRSKPSDNFTSAKISPSELLNGIASLTMDKHDAVLGNYTCEVTELSRE GETIVELKYRVVSWFSPDENILTVIFPILAILLFWGQFGVVTLKYKSSYTKEKTIFLLVT GLVLTIVVIVGAILFIPGEYSTKNACGLGLIVIPTAILILLQYYVFMIAVGMSFFTIAIL ILQVLGHVLSVVGFSLCVSECTPVHGPLLISGLGIIALAELLGLVYMKCFASNHKTLQPP RSN
>Duckbill platypus AWPYVKFFSCFFALPGSAQLLFDSPRLVEKNACNHSVLLPCSVTNIELNNIRAMFVRWKY KGRDIYTFDGFQDKVTISNDFQSASIFVPDILSGNSSLRLSDDDAVLGNYTCEVTEANRE GEIIVELRYHVVSWFNPKENILIVIFPILAILLSWGQFGIVTLKYKANCPSEKTFGLIIS GIILTLFVIIGAALFIPGEYSIKNASGLGLIVVPTLMLVLLQYCVFMTAFGMTSFAIAIL ILQLGGYILAAVGLSLCVMVCAPTQGPLLISGLAIIALAELLGLVYMKFKASNQKPPQPP RKAVEEPLNAFKESKGMMNDG
>Common wombat MWSLVAALLLGTVCGGSAQLTFNSTRFVEETICNETVILPCIVNNLEIKNIKVMYVKWKH RGKEIFTFDGDQNKPNASDNFKSATIALSLLVEGNASLLMKKSDAVPGNYTCEVTESSRE GETTVELRYHVVSWFYPKENILIVIFPILAILLSWGQFGIVTLKYKSNCTSEKTIGLIIA GLALTVMVIVGAVLFVPGEYSVKNASGLGLIVIPTVTLVLLQYCVFMTAFGMTLFAIGIL ILQLLGYVLAVIGLSLCITKCSPTQGPLMISGLGIIALAELLGLVYMKFVASNQKTIPPS RKAVEEPLNAFKESKGMMNDE
>Tasmanian devil GSAQLTFNSTRFVEETICNETVVLPCIVNNLEIRKIEVMYVKWKHKGKEIFTFSGEQKKH NASDNFKSATIPFSLLVEGNASLLMKKSDAIPGNYSCEVTESNREGETTVELKYHVVSWF YPKENILIVIFPILAILLSWGQFGIVTLKYKSNCTSEKTIGLIIAGLALTVVVIVGAVLF VPGEYSVKNAAGLGLIVIPTVTLVLLQYCVFMTAFGMTLFAIGILILQLLGYIFAVIGLS LCITKCSPMQGPLMISGLGIIALAELLGLVYMKFVASNQKTIPPSRKAVEEPLNAFKESK GMMNDG
>Indian_muntjac MEDNYSSAQLIFNVIKSVEYTVCNQTVVIPCFVNNVETKNITELYVRWKFKGENIFIFDG SQRMSKSSSNFSSAKITPPELLRGIASLKMDKSDAVSGNYTCEVTELSREGETIIELKYR VVSWFSPNENILIVIFPVLAILLFWGQFGIVSEYSTKNASGLGLIVLPTVILILLHYCVF MIAMGMSSITISILILQILGYVLSVVGFSLCVSECVPVHGPLLISGLGIIALAELLGLVY MKCVGNSNHKT
>Reevess_muntjac MEDNYSSAQLIFNVIKSVEYTVCNQTVVIPCFVNNVETKNITELYVRWKFKGENIFIFDG SQRMSKSSSNFSSAKITPPELLRGIASLKMDKSDAVSGNYTCEVTELSREGETIIELKYR VVSWFSPNENILIVIFPVLAILLFWGQFGIVSEYSTKNASGLGLIVLPTVILILLHYCVF MIAMGMSSITISILILQILGYVLSVVGFSLCVSECVPVHGPLLISGLGIIALAELLGLVY MKCVGNSKHKTQDFCSRMACAHSNGRQITVIL
Domestic_yak MESEPCAFRFHGMIGDVGKSRCSEEGKVEARSFLHCAVSSEGSSAQLIFNAIKSVEYTLC NQTVVIPCFVNNVETKNITELYVRWKFKGENIFIFDGSQRMSKPSSNFSSAEIAPSELLR GIASLKMAKSDAVLGNYTCEVTELSREGETIIELKYRVVSWFSPNENILIVIFPVLAILL FWGQFGIVTLKYKSNYTKEKAIFLLVAGLLLTVLVIVGAFLFIPGEYSTKNASGLGLIVL PTIILILLHYCVFMIAMGMSSFTISILIIQLLGYVLSVVGFSLCVSECIPVHGPLLISGL GIIALAELLGLVYMKCVGPKKRMSNSKNEKTQQMPLYFLNN
>Spotted_hyena GSAQLIFNITRSVEYTACNETVIIPCYVNNVEATNINEMYVKWKFRGKDIFTFDGSGEKI TRDNKFKSTKIIPQKLLNGIASLEMNKEEAVVGNYTCEVTELSREGETIIELKYRIVSWF SPNENILIVIFPVLAILLSWGQFGIVTHKYKSSLIKEKTILLFVGGLVVTIAVIVGAILF IPGEYSTKNSCGLGLIVVPTVILILLQYCVFMIGVWMSSFTIAILILQVLGYVLSVVGLS LCVSECTPVNGPLLISGLGIIALAELLGLVYMKLV
>Iberian_lynx MKQFSFSFSGSAQLIFNITRSVEYTACNETVIIPCYVNNVEATNINEMYVKWKFRGKDIF TFDGAVEKTTRDNKFKSTKIIPQKLLNGIASLEMNKEEAVVGNYTCEVTELSREGETIIE LKYRIVSWFSPNENILIVIFPILAVLLSWGQFGIVTLKYKSSLMKEKTILLFVGGLVLTI AVIVGAILFVPGEYSTKNSCGLGLIVVPTVILILLQYCVFMIGVWMSSFTIAILILQVLG YVLSVVGLSLCVSECTPVNGPLLISGLGIIALAELLGLVYMKLFEFRGTPSVS
>Meerkat MAAAKMWPLVVLLLGSAGCGSAQLIFNITRSVEYTACNETVIIPCYVNNVEATDINEMYV KWKFRGKDIFTFNGAEEKITRDNKFKSTKIIPQKLLNGIASLEMNKEEAVVGNYTCEVTE LSREGETIIELKYRIVSWFSPNENILIVIFPILAVLLSWGQFGIVTHKYKSSLMKEKTIL LFVGGLVLTIAVIVGAILFVPGEYSTKNSCGLGLIVVPTVILILLQYCVFMIGVWMSSFT IAILILQVLGYVLSVVGLSLCVSECTPVNGPLLISGLGIIALAELLGLVYMKLVASNQKT IQPPRKAVEEPLNAFKESKGMMNDE
>Canada_lynx MWPLVVLLLLGSACCGSAQLIFNITRSVEYTACNETVIIPCYVNNVEATNINEMYVKWKF RGKDIFTFDGAVEKTTRDNKFKSTKIIPQKLLNGIASLEMNKEEAVVGNYTCEVTELSRE GETIIELKYRIVSWFSPNENILIVIFPILAVLLSWGQFGIVTLKYKSSLMKEKTILLFVG GLVLTIAVIVGAILFVPGEYSTKNSCGLGLIVVPTVILILLQYCVFMIGVWMSSFTIAIL ILQVLGYVLSVVGLSLCVSECTPVNGPLLISGLGIIALAELLGLVYMKLFASNQKTIQPP RKAVEEPLNAFKESKGMMNDE
>Greater_horseshoe_bat MWPLVVVLLLNSAYCGSAQLILNVTKFVEYTNCNTTVLLPCIVYNIEATGLEELFVKWKF GGKYIFTYDGAKREPKPNINFSSAKIFPDDLLKGNASLEMNKEHAIPGNYTCEVTELSRE GDTVVELKYRLVSWFSPNENILIVIFPMLAILLFWGQFGIVTLKLNSSIMKEKTILLFVA GLVLTIVVIVGAILFIPGEYSTKRASGLGLIVVPTVVLILLQYAVFMIAPAIGMSSFSIA ILILQVLGFVLSVVGLSLCVSVCAPVHGPLLISGLGIVALAELLGLVYMKFTATNQRTIQ PPRKAVEEPLNAFKESKGMMNDE
>Groundhog MWPLVAALLLGSFCSGSAQLLFNKTKSVEFTFCNETVVIPCFVINVGAQNTNEMYVKWKF KGKYIFIYDGGQDNATMDSNFSSAKIAVSELLKGDASLKMDKRDAKVGNYTCEVTELTRE GETVIELKYRVVSWFSPNENILVVIFPILAILLFWGQFGILTLKYKSNCTNKKIILLLIA GLLLTTIVIVGAILFVPGEYSVKNASGLGFIVISTGVLILLQYNVFMTAFGMTSFTIAIL ITQVLGYVLAVVGLCLCIMACIPVHGPLLISGLGIIALAELLGLVYMKFVASNQRTIQAP RKAVEEPLNAFKESKGMMNDE
>West_Indian_manatee MWPLVGALLLGSACCGSAQITFNITKSAEFTVCNTTVVIPCFATNVETKLLTDLYVKWKF KGKDIFTYDGAQGQSSTPSSGFKSAKITPTELLHGIASLKMKKSDAELGNYTCEVTELTR EGETVIELKYRVVSWFSPKENILIIIFPVLAILLSWGQFGVVTLKYASDPMKGKTILLFV AGLLLTIVVIVGAILFIPGEYSTKNASGLGLIVIPTVILILLQYFVLMTAFGMTSFAIAI LILQVLGFVLAVVGLSLCIPECTPVQGPLLISGLGIIALAELLGLVSMKVVASSQGTIQP PRKAVEEPLNAFKESKGMMNDGKYTMYLQF
>American_mink MLPLVVLLLGSASCGSAQLIFNITRSVEYTACNESVIIPCFVNNVEATNINEMYVKWKLK GKDIFTFNGALQKTTHGDKFKSTKIIPQKLLTGIASLEMDKEEAVVGNYTCEVTELSREG ETIIELKYRIVSWFSPNENILIVIFPILAVLLSWGQFGIVTIKYKSSLVKEKTILLFVGG LVLTIVVIVGAILFVPGEYSTKNSCGLGLIVIPTVILILLQYCVFIIGVWISPFTIAILI LQVLGYVLSVVGLSLCVSECNPVHGPLLISGLGIIALAELLGLVYMKLV
>European_rabbit MWPLVAALLLGSACCGSAQLIFNKTKSVEFTFCNETVVIPCFVKNVEAVGTMEMYVKWRF KGKYIFIYDGGQNKSTAENDFSSAKIAVSELLKGDASLKMDKRDAVLGNYTCEVTELSRE GETTVELKYRVVSWFSPNENILIVIFPILAILLFWGQFGILTLKYKSNRTNKKIILLLIA GLLLTVIVIVGAILFVPGEYSIKNASGLGFIVISTGILISLQYNVFMTAFGMTSFTVAIL ITQVLGYVLAVVGLCLCIMACVPVHGPLLISGLGIIALAELLGLVYMKFVASNQKTIQPP RKAVEEPLNAFKESKGMMNDE

## Sheet: Supplementary_data2_source_data
>CD47_HUMAN MWPLVAALLLGSACCGSAQLLFNKTKSVEFTFCNDTVVIPCFVTNMEAQNTTEVYVKWKF KGRDIYTFDGALNKSTVPTDFSSAKIEVSQLLKGDASLKMDKSDAVSHTGNYTCEVTELT REGETIIELKYRVVSWFSPNENILIVIFPIFAILLFWGQFGIKTLKYRSGGMDEKTIALL VAGLVITVIVIVGAILFVPGEYSLKNATGLGLIVTSTGILILLHYYVFSTAIGLTSFVIA ILVIQVIAYILAVVGLSLCIAACIPMHGPLLISGLSILALAQLLGLVYMKFVASNQKTIQ PPRKAVEEPLNAFKESKGMMNDE
>American_chameleon MWVLRVCWVLLGTLAAGSAQLYFEKVRSVTLDICNTSAIIPCRVTNLILHRTNAIFVKWK LQGSEFFSYDGVENKVTRNSTFQSANLLDLSLLPNGTASLILSREEAPPGNYTCDVAESS REGDTIVELIHISTSWFQPTENSFIIATVIVAAVLYFSQSVVVAMRFDMTLSKKIGLFLA ELIVIFLAVIGVILLIPAGYESSQQIGLALIVVPAFILVPILHFLFTSVFEKQPLFAIIL VFLKAIGYIIAVAGFGLCVLACPPKQGSIMIAGLAIIDIVAAIGLIYLIVIGGSSLRDHQ PPRKAVEESLNDAKGVMLE
>King_cobra MWMLCVWWVLLGTLGAGSAQLSFQNVPFLEINYCNGPQFVLPCVVTNLKENNSVSMFVSW QFQGNPFFIYDGVSDNITKNNSFHTAQFLNRSMLPYGIVSLVISTNETVLGNYTCEVTEV NREGKTRFELRASSVPWFQPVERFSIISIIVLIVILYWCQFITVAQKFDMTFKKKIGFTV TGLLISIFAVIGTILYAQGEYTTSVKTGIGLIVIPAIIVVPLLYFLFTSVFEKQPLFAVI LLALKALGYVIAVAGFALCVTGSNLKDHQPPRKAVEESLNGRCTGYEVIESNYGHGNKWR ETFVDTPWP
>Chinese_softshell_turtle LFNISVAFFLRRCCISSSQLMFNATKSVESSICNTTVMLPCIVNNLELKRTERMFIKWKL GQELVFAYEGIKRYSHRTKDFPSAMLAFEDRLPQGIASLKLSRTEAPAGNYTCEVTESNR EGETIIELTYRQESWFTSLENILIIFFLVLAILSYWIHLGITVSKFETAFWKKRLLFIGG VVITVLALIGFILLVPGGFGPKNQAGLSLIVLPSVILVPLQYFLLQIVSGSKLSRFDIFL LVVESLGYVIALIGFALCITACPPKNGSVVIIGLVIIAFVEVAGLILGIVGSLKAYIGPL TPN
>Agassizs_desert_tortoise MWALGAWVLLGAVCAGSAQLQFNVIKSVEQTICNQTVILPCIVTNLAQKNTKVMFVKWKL EKKEFFSFSGETEMSHTNENFSSAKLESLQNLKLGVASLTISKTQAVPGNYSCEVTESNR EGETVIELVYRIVSWFTPIENSLIILFMVLAILFYWIQLAITVSKFETTLLKISLFIAGV VISVFAVVGFSLLISDEFKPENQIGLGLIVLPAVILVPSQYFLLQKVCENNLSFAIGVVV LESLGYLIAVIGFGLCVTACRPINGAVVIAGLAIMALTPVVGLIHAILTRSSKKDQASTK AVEEPLNGRW
>Chicken MWLLTVGALLAVLGAGSTQLVFNAVDFVEKYACNDTVVLPCIVTNLKENNDSSMHVSWKR QGQVIFSFNGPEQRIYRHESVPSANFLSKADLFKGIASLRLKNAEAPDGNYSCEVTELNR EGETKMKLRTHMVDSCDEEKPPTPVDKCERQFDFIQSIVIAVLLFFIIILCWAQLGVIAL KCETVRKKKRHITIACSIFTVVAIVAVVLFIQDGSISMNQIGLAFTILPAGLLMVLQYSI FKMVLDDLTHKGYALIGFQVVGYIVAVVGFALSVSACPSVLLSVVIAGLVVMAVADLLAL AYVYSCSRMKDHQTPRY
>Northern_mallard MSLPAPCPPLLLLLLLLLGALRHGSAQLVFSPVDFVERDACNTTVVLPCHVVNLKEHNDS NMFVAWKKQGIVLFSFDGAQQRVYRHETVPSANLLSQQDLSKGTASLKLKSSEAEDGNYS CEVTELNREGETKVDLRTVTVDNCGEEKAPTPDNKCGRQFDFMESVVISVLLFLIVVFYW AQIGVIALKCETVHKNKTYVAVGCAIFTVLAVIAVVLFIQGGNITINKVGLGFVVLPAVI LMVLQYYIFKIVLVDVTRKGYILIGLQSFGFVVALVGFALCISACPSELLSVVIAGLAVM AFEDLLALLYMYTSCSRMKDHQTPRKAVEEPLNELKTETESTAEMNDG
>American_alligator MWAPGLWVLLGAVGTGSAQLLFNATKSVNLSTCNESAILPCIVNNLAFHSAGDMFVKWKF NGTEFFAFNGFSKKLRRSDKFSSANFTSEKDLPKGIASLSILAAQALPGNYTCEVTESNR EGEIVVELKISVGNESDCRDRLPCPSGSWFPPVESVFIILFLFLAIIFSWAQLCVVGSKF EIGLGKKVGLIITGSIIIIAGVVGAILLVPDGYTPKNRAGLGLLVVPAVIFLPLQYLLLG IVFENHLSPSAVVLVALKSLGYIIAVVGFALCVSACPPAQGSVVIAGLAIMAFAALISLA YVCIGSNTKDHQPPRNNL
>Band_tailed_pigeon MWLLAAWVLLSAVGAGSAQLTFSGPDVVERTDCNRTVTLPCYVNNLKENNIKVMFVTWKK QGKIIFSFDGAKQAFLRDETVPSANLTSQEDLPKGIASLTLISAEAGVGNYSCEVTESNR EGETRVELRHSSGPWFLLVESAIIIVLLLLVIIFCSAQFSFIALKYEIEPQKKTGIIVGG VIFIVAAVVGTVLFAQDGYAAQNQAGLGLIVVPAMIAVPLQYFMFGIVFDSLPPTAFVLI FFQILGYIIAVVGFALCVSACPPLHGSVVIAGLAIMASANFISMAYVFITGSRMKDHPRP GKAVEEPLNDAKGVMLE
>Rock_dove AQLTFSGPDVVERTDCNRTVTLPCYVNNLKENNIKVMFVTWKKQGKKIFSFDGAKQEFLR DETVPSANLTSQEDLPKGIASLTLISAEASVGNYSCEVTESNREGETRVELRHSSGPWFL LVESAIIIVLLLLVIIFCSTQFSFIALKYEIEPQKKTGIIVAGVIFIVAAIVGTVLFAQD GYTAQNQAGLGLIVVPAMIAVPLQYFLFKIVLDSLPPTAFVLIFFQILGYIIAVVGFALC VSACPPLHGSVVIAGLAIMASGNLISLAYVFITGSRMKDHPRPGVSLKLINLG
>Collared_flycatcher MCQFSFFFIGSAQLILIGTSVIEKSGCNETVVLPCHVTNLRQKNENAMFVIWKKEGDTIF SYRGGNKKYNVDNSFSSAKFLHPENLTDGDASLVLSSKQAVVGNYSCEVTESNREGELRM ELRNGSVASCGDETPEEKCGSWFLLVERAVIVSLVILLVILCAAQLTFIGLKYEIESQRK VCIIVALVIFAVVAAVGAALFIQDGYTVQNQAGLGLMVIPAVILVPLQYVMFGIVFDSQL QATLALIGLKLLGFIIAVVGFALCVPACPPLHGSVLIAGIAIMAIASLLSLAYVFIMGSR MKDHPRPGKAVEEPLNDAKGVMLE
>Bengalese_finch MWLLAASVLLAALRAGSAQLSLYGTSVVEKNDCNKTVVLPCYVTDLKQNNENVMSVTWKR QGVTIFFYHGGNKKFNIDPSFSSARFLSKAELIKGVASLVIDSVQATVGNYSCKVTESNS EGEIKMELKNGSGSWFLLMERVGIVSLMCLLVILCVAQLCVIGLKYEIESQRLVYMIVAL VIFAVVAGVGAALFIPDGYTVRNQAGLGLIVIPALILVPLQYFMFGIVFDSLLRATLALI GLKLLGFIIAVVGFALCVSACPPLHVSVLIAGLAIMAFASLCSLVYVFFMGSRMKDHPRP GKAVEEPLNDAKGVMLE
>Zebra_finch MWLLAASVLLAALRAGSAQLSLYGTSVVEKNDCNKTVVLPCYVTDLKQNNENVMSVTWKR QGVTIFFYHGGNKNFNIDPSFSSARFLSKAELIKGVASLVIDSAQATVGNYSCKVTESNS EGEIKMELKSSSGSWFLLMERVGIVSLMCLLVILCVAQLCVIGLKYEIESQRLVYMIVAL VIFAVVAGVGAALFFPDGYTVRNQAGLGLIVIPAVILVPLQYFMFGIVFDSLLRATLALI GLKLLGFIIAVVGFALCVSACPPLHVSVLIAGLAIMAFASLCSLVYVFFMGSRMKDHPRP GKAVEEPLNDAKGVMLE
>Burrowing_owl MCQFSFFFLGSAQLMFSVTDVVEKTECNKTVILPCHVINLKGNNANVMFVTWKKQGKRIF SFDGARQQFYRDPTVPSANLASLADLPKGIASLMLDGAEAAVGNYSCEVTELNREGETTV ELRQRIGSWFLLVEKAIIIALVFLVIILCSAQFSIIALKYEIVPQKKRGIIVAGIIFTAA AVVGTVLFVQDDYNAQNQSGLGLIVLPAVILVPLQYFMFGMVFDSLQQATFALIGLQILG YIIAVVGFALCVSACPPLHGSVVIAGLAIMAIANLLSLAYVFIMGSRMKDRPRPGKAVEE PLNDAKGVMLE
>Bar-tailed_godwit MVRGCSSIPPPPPPPPGSGGSAQLLFNATDVVKKTDCNETVILPCYVINLNENNPNIMFV TWKREGKIIFSFDGAGKEFFRDPTVPSANLLSEADLPKGVASLRLNNAEAEVGNYSCEVT ESNREGETKLELKKYAALKYEIETQKRMGIIIPGVIATVAAIVGTALFVQDGYTVQHQTG LGLIVFPAVIFIPLQYFMFGIVFDNLPQATFVLVGLQTLGYVIAVAGFVLCVPACPPIHA SVIIAGLAILAIAYLLSLGYVFIVELKSYVIREKYTVVDTPWP
>Golden_eagle MWPLAAWVLLSAVGAGSAQLIFSVTDVVEKTDCNKTVVLPCYVTNLKENNANVMFVTWKK QGKVIFSFDGARQEFFRDPAVPSANLVSRADLPKGIASLMLNSAEADVGNYSCEVTESNR EGETRVELRKHSVVSCGEENTPTPKEKCGSWFLLVERAIIIALLFLVIILCSAQLSVIAL KYEIVPKKKTGILVASFIFTVAAVVGTVLFVQGGYTAQNQAGLGLIVVPAVILVPLQYLM FGIVFESLQQATFALIGLQILGYVIAVVGFALCVSACPPLHGSVVIAGLAIMAIANLLSL AYVFIMGSRMKDHPRPGKAVEEPLNDAKGVMLE
>Kakapo MWLLPAWVLLSAVGAGSAQLIFSGTDVVERTDCNKTVILPCYVTNLKDNNPNVTFVTWKK QRKIIFSFDGKNQEFFRDPEFQSADLVSRADLPKGIASLMLSGAEATVGNYSCEVTESNR EGETRIELRNHSGSWFLLMERAIIIALLFLVITLCAAQSSVIVLKYETVPQKKTGIIVAV IIFVVAAVVGTVLFVQDGYTAQNQAGLGLIVVPAVILVPLQYVMFGIVFDSLPQATFALI GLHILGYVIAVVGFALCVSACPPLHGSVVIAGLAIMAIANLLSLAYVFIMGSRMKDHPRP GKAVEEPLNDAKGVMLE
>Northern_Bobwhite MWLLTAGALLAVLGAGSTQLVFNVVDLVEKNACNETVILPCIVTNLKENNDSSMHVSWKR QGQVLFSFNGPEQRIYRHESVPSANFLSKSDLSKGIASLRLKNAEATDGNYSCEVTELNR EGETKFELRTRMERQFDLVQSIVIAALLVFIIVLCWTQLGVVAFKCETVRKKKKHITIPC SIFTVIAVVAVVLFIQDGSISMNQVGLAFTVLPAGMLMVLQYSIFKLILDDLTHKGYALI AFQTVGYIVAVIGFALSVSACPSILLSVVIAGLVVMAVADLLALAYVYSYRIAEAIQ
>Barn_swallow MWLLAASVLLGALRAGSAELTLEGGGIIEKNDCNETVVLPCYVTNLEEKNENALFVTWKK QETPIFSYRGATKKFTIDPSFSSARFLSQGKLIDGDASLVLNSAQATVGNYSCKVTESNR EGEIKMELKSSSGSWFLLVERAVIISLVCLLVILCAAQLSVIGLKYEIESQRKVCIIVAL VIFAVVAGVGAALFIQDGYTAQNQAGLGLIVIPAVILVPLQYVMFGIVFDSLLQATLALI GLKLLGFIIAVVGFALCVPACPPLHGSVLIAGLAIMAIASLLSLAYVFFMVGAVIIVPLA QAAGLSHLKQAMGQPSLGSVELDTGKRITHGIKYGRSV
>Ring-necked_pheasant MWLLTAGTFFAVLGAGSTQLVFNAVDLVEKYACNDTVVLPCIVINLNDNNDSSMHVSWKR QGQVIFSFNGPEQHIYRHDSVPSANFLSKMDLSKGIASLRLKNAEATDGNYSCEVTELNR EGETKMELRTHMVDSCDEEKPPTPVDKCERQFDLIQSIVIAVLLVFIIVLCWAQLGVIAF KCETVRKKKKHITIACSIFTVIAVVAVVLFIQDGSISMNQIGLAFTVIPAGMLMVLQYSI FKMVLDDLTHKGYALISFQVVGYIVAVVGFALSVSACPSVLLSVVIAGLVVMAVADLLAL VYVYSCSRMKDHQTPRKAVEEPLNDTKGVMLE
>Common_box_turtle MWALGTWVLLGAVCAGSAQLQFNVTKSVEQTACNKTVILPCIVTNLIKNNIQVIFVKWKL EKKAFFIFEGSTGKINRNESFSSAALESPQNLTSGIASLTISKTQAVRGNYSCEVTESSR EGETVIELIYHRVPWFTPVENILIILSMVLAILFYWIQLAVTVSKFETTLLKIGLFIAGV VITISAVVGFSLLISDDFKPENQIGLGLIVLPAVILVPCQYFLLQIVYENNLLFAIGVVI LESLGYLIAVIGFGLCITACRPKNGAVVIAGLAIMALIALVGLIYAILSGYSKKEQPPRK AVEEPLNAKVTGESDRICYRGGDM
>Big-headed_turtle MWALGTWVLLGAVCAGSAQLQFNVIKSVEQTICNKTVTLPCIVTNLAQNNTKVMFVKWKL EKKEFFSFDGSNGKFDRNVNFSSAMLGSLQNLKLGIASLTISKTQAVPGNYSCEVAESNR EGETVIELIYRIVSWFTPVENILIILSMVLAILIYWIQLAVTGSKFETTLLKIGLFIAGV VITVFAVVGFSLLISDEFKPENQIGLGLIVLPAVILVPPQYFLLKIVRENNLSFAIGVIV LESLGYLIAVIGFGLCITACRPKNGAVVIAGLAIMALTAFVGLIYAILIGSSKKEQHPRK AVEEPLNG
>Eastern_brown_snake MWMLCVWWVLLGTLGAGSAQLSFQNVPFLEINYCNGPQFVLPCVVTNLEENNSVTMFVSW KFQGNPLFTYDGVSGNITKGNNFETAKFLNHSMLPYGIASLVISTNQAVLGNYTCEVTEG NREGKTRFELRASSACLNYSSESVPWFQPVERFSIISIIVLIVILYWCQFITVAQKFDMT FEKKIGFTVTGLLISIFAVIGTILYAQGGCTTSVRTGIGLIVIPAVIVVPLLYFLFTSVF EKQPLFAVILLALKALGYVIAVAGFALCVTVCEPKHGSVLIVGLAIIGAVAAIGLIYIII IGSNLKDHQPPRKAVEESLNDAKGVMLE
>Eastern_diamondback_rattlesnake MWMLCVWWVLLGTLGAGSAQLVLDSIPFLEIKHCNGGEIILPCVVTNLKEHSSLSMFVKW HFQGNQFFLYDGVTDNITKNNSFDTATFLNRSMVPYGIVSLVISTKQALLGNYTCEVTEV NREGRTKFELRESSACPSECVPWFQPVERFSIISIIILIVILYWCQFITVAIKFDMEFEK KIGLSFTGLLITIFAVTGTILFAHGGYIALVKAGIGIIVIPVIIVVPLLYFLFTSVFEKQ PLFAVILLALKALGYVIAVAGFALCVTACQPKHGSVLIAGLAIIGAVGAIGLIYIIIIGS NLKDHQPPRHWM
>South_American_coral_snake MWMLCVWWVLLGTLGAGSAQLSFQNVPFLEINYCNGPQFVLPCVVTNLKENNSLSMFVSW QFQGNPFFSYDGVSDNITKNNRFDSAKFLNRSMFPYGIASLVILTNEAVLGNYTCEVTEG NREGKTRFELRTNSACLNNSSESEPWFQPVERFSIISIIVLIVILYWCQFITVAQKFDMT FKKKIGFTVTGLLISIFAVIGTILYAQGRYTASVRTGIGLIVIPAIIVVPLLYFLFTSVF EKQPVFAVILLALKALGYVIAVAGFALCVTVCQPKHGSVLIAGLAIIGAVAAIGLIYILI IGSNLKDHQPPRKAVEESLNDAKGVMLE
>Brown_tree_snake MWMLCVWWVLLGTLGAGSAQLSFAKVPFLEMNNCNGPKIILPCVVTNLKENSSMAMFVSW QFQGNQFFIYDGVSDNVTKNNSFNTATFLNRSMVPYGIVSLSMSTKQALLGNYTCEVTEG NREGKTRVELRESSVPWFNPVERFSIISIIILIVVLYWCQFIIVAKKFDMTFKKKIGLSV TGLLISIFAVIGTIFYAQGGYTALVKTGIGLIVIPAIIVVPLLYFLFTSVFEKQPLFAVI LLALKALGYVIAVAGFALCVTECLPKNGAVLIAGLAIISAVAVIGLIYIIIIGSNLKDHQ PPRKAVEESLNDAKGVMLE
>MacQueens_bustard GSAQLTFNVTDPVEINNCNKTVLLPCYVNNLRENNVHVMFIRWRKGREKVLSFDGENEKT VVKVPSARLPPVADILKGNASLTLNSAEADIANYSCEVTESNREGAVTVEIRNRSGSWFL LVERAIIITLLFSVIILCSAQLSAIALKYEVVTKKMSLIVAGIIFTATAAVVGTVLFVPD GYTAQNQAGLGLIVVPAVTLVPLQYFMFGIVSDSLLQTSFALIGLQILGYIVAVVGFALC LSACPQLHGSVVIAGLAIMAIATLLSLAYVFIMGSRMQDHPRPGKAVEEPLN
>Cuckoo_roller GSAQLIFSGTDVVERTDCNKTVILPCYVTNLKENNANVMFVRWKKEGKIIFSFDGARQEF FRDPTVPSANLVSQADLPKGFASLMLNGAEADAGNYTCEVTESNREGQTRFELRNISGSW FLLVERAIIIALLFLVVILCLAQLSVIVLKYDIESQKKVGIIVTGVIFTVAAVVGTVLFV QDGYTAQSQAGLGLIVVPAVILVPLQYFMFGIVFDSLPQATFALIGLQILGYIIAVVGFA LCVSACPPLHGSVVIAGLAILAIASLLSLAYVFIMGSRMKDHHRPGKAVEEPLN
>Hoatzin GSAQLVFSVTEVVERTVCNKTVTLPCHVTNLKENNTYAMFVTWKKQGKIIFSFDGATQAF FKDPMVPSADLVSQADLPKGIASLKLNSAEAEDGNYSCKVTESSREGETRVELRNRSGSW FLLLHRAIIIALLFLVLVLCSAQLSVIALKYEIVPQKKMGIIVAGIIFTVAAVVGTVLFV QDGYTAQNQAGLGLIVVPAVILVPLQYFMFGIVFDSLPQATFALIGLKILGYIIAVVGFA LSVSACPPLHGSVVIAGLAIMAIASLLSLAYVFIMGSRMKDHPRPG
>Adelie_penguin GSAQLIFSVTDVVERTDCNKTVILPCYVTNLKEDNADVMFVTWKKQGKIIFSFDGAKRQF FRDAAVPSANLVSQADLPKGIASLMLKSAEADAGNYSCEVTESNREGETRVELRNHSGSW FLLVERAIIIALLFLVIILCSAQLSVIALKYEIVPQKKMGMIVAVTIFTVAAVVGTVLFV QDGYTAQNQAGLGLIVVPAVILVPLQYFVFGIVFDSLPQATFALIGLHILGYVIAVVGFA LCVSACPPLHGSVLIAGLAIMAIANLLSLAYMFIMGSRMKDHPRPGKAVEEPLN
>Speckled_mousebird GSARLYFHTISFVERTACNKTVILPCYVSNLQLFSVKYIFVTWKKEGNRIFAFDGSKNEF FRHSAYQSASLLSDEELAKGIASLKLKGTEAGVGNYSCEVTESNREGETTVELRSRPGSW FLLMERAIIIALLFLVNVLCLAQLSVIVLKYDTVTQKKIVIILASIIVTVAAVVGTVLFV QEGYSVQNQTGLGLVVVPAVFLVLVQYFMFGIVFDSPPQATFALIGLQILGYMIAVVGFA LCVSACPPLHGSVVIAGLAIMAIATLLSLAYVFIMGSRMKDHPRPGKAVEEPLN
>Golden-collared_manakin GSAKLNLTGTDVVEKNDCNKTVILPCYVTNLMKNNETLMFVKWKKEGKVIFSFHGGRNEF YRDGDFSSAKLLSRADLTKGVASLVLTTRQATVGNYSCEVTESNTEGDTKMELRQSSGSW FLLVERAIIISLLCIVIILCAAQLTVIALKYDIEFQRKVCIIVAVVILAVVAGVGTALFV QDGYTALNQAGLGLIVVPAGILVPLQYFMFGIVFDSLPHTTLALIGLKILGYIIAVVGFA LCVPACPPLHASVLIAGLAIMATASLLSLVYVFIMGSRMKDHPRPGKAVEEPLN
>White-throated_tinamou GSAQLLFNVTSFVEKNICNETILLPCLVYNLQANDKTVMYVKWKRQGNLFFSFNGEHQSV TDSNFSSARLLSESDLSKGVASILLNKKEAILGNYSCEVTESNREGETTVELRNSSGSWF LPVESACIIVLLFLAIIFCWTQLSVIASKFETVFQKKISIIIACSIFTIVAIAGVILFVP DGYTPGTQAGLGLIVIPALILLPLQCLLFGMVLDSLTKTAYALLALEFIGYIIAVAGFAL CVSACPVLNGSVVIAGLAIMAIGALLSLVYVCFVG
>Red-throated_loon GSAQLIFSATDVVERSDCNKTVILPCYVTNLKENNANVMFVTWKKQGKIIFSFDGAKEEF FNDPMFLSAGLVSHADLPKGIASLKLNSAEADVGNYSCEVTESNREGETRVELRNHSGSW FLLVERAIIIALLFLVVILCLAQLSVIALKYEIEPQKKTGIIVAGIIFAVAAVVGTVLFL QDGYTAQNQAGLGLIVVPAVILVPLQYFMFGIVFDSLPQAAFALIGLQILGYIIAVVGFA LCVSACPPLHGSVVIAGLAIMAIANLLSLAYVFIMGSRMKDHPRPGKAVEEPLN
>Red-crested_turaco GSAQLKFVVTDVVERTDCNKTVILPCIVTNLKDNNPEVMFVRWKRQGKIIFSFDGPNQKF LRHPTVPSANFVSQADLPKGVASLMLNGAEAEVGNYSCEVTESNTEGESRVELINRSGSW FLLVEKAVIIALLFLVIILCWAQLSVIGLKYEIVPPKKMGIIAAGIISIVAAVVGTAFFI QDGYTAQSQAGLSLIIVPAVILVPLQWSMFGIVFDSLSQATLALIGLQVLGYIIAVVGFA LCVSACPPLHGSVMIAGLAIMAIANLLSLAYVFIMGSRMKDHPRPGKAVEEPLN
>Great_crested_grebe GSAQLTFNVTDVVERTDCNKTVVLPCYVTNLKENNVNIMFVAWKKQGKVIFSFDGAKGEF FRDPSVPSANLSQADLPKGVASLTLNSAEASAGNYSCEVTESNSEGETRVELRNRSGSWF LLLEMAIIIVLLFLVIILCSAQLSVIALKYEIEPPKKMGIIVAGVILTVAAVVGTVLFVQ DGYTVQNQAGLGLIVLPAVILVLLQCCMFQIVFDSLPQATFALIGLQTLGYIIAVVGFTL CVSACPPLHGSVVIAGLAIMAVGNLLSLVYVFIMG
>Northern_carmine_bee-eater GSAQLIFTVTDVVEMTACNRTVLLPCNVTNLQEKNSKVMFVTWKKQGKVIFSFDGARQET FIDPTVPSAKLASEMDLPNGNASLILNSAQADVGNYSCEVTESNREGETRVELRNRSGSW FLLVERAIIIALLFLVIILCSAQLSVLALKYEKKVGLILGVAIFTVAAVVGTVLFVQDGY TAQNQAGLGLIVVPAVILVPLQYFMFGIVFDSLPQATFVLIGLEILGYIVAVVGFALCVS ACPPLHGSVLIAGLAIMAIATLLSLAYVFIMGPRMKDHPRPGKAVEEPLN
>Northern_fulmar GSARLILSATDVVERTDCNKTVILPCYVTNLKENNANVMFVTWKKQGKIIFSFDGARQEF FRDPAVPSANLVSQADLPKGIASLTLNSAEADVGNYSCEVTESIRDGETRIELRNHSGSW FLLVERAIIIALLFLVIILCSAQLSVIALKYEIVPQKKLGFIVGGIIFTAAAVVGTVLFV QDGYAAQNQAGLGLIVVPAVILVPLQYFMFGIVFDSLPQATFALIGLQILGYIIAVVGFA LCVSACPPLHGSVVIAGLAIMAIANLLSLAYVFIMGSRVKDHPRPGKAVEEPLN
>Emperor_penguin GSAQLIFSVTDVVERTDCNKTVILPCYVTNLKEDNANVMFVTWRKQGKIIFSFDGAKQQF FRDPAVPSANLVSQADLPKGIASLMLKSAEADAGNYSCEVTESNREGETRVELRNHSGSW FLLVERAIIIALLFLVIILCSAQLSVIALKYEIVPQKKMGMIVAGIIFTVAAVVGTVLFV QDGYTAQNQAGLGLIVVPAVILVPLQYFMFGIVFDSLPQATFALIGLQILGYVIAVVGFA LCVSACPPLHGSVLIAGLAIMAIANLLSLAYMFIMGSRMKDHPRPGKAVEEPLN
>White-tailed_eagle GSAQLIFSVTDVVEKTDCNKTVVLPCYVTNLKENDANVMFVTWKKQGKVIFSFDGARQEF FRDPAVPSANLLSRADLPKGIASLMLNSAEADVGNYSCEVTESNREGETRFELRKHSGSW FLLVERAIIIALLFLVIILCSAQLSVIALKYEIVPQKKTGILVASFIFTVAAVVGTVLFV QGGYTAQNQAGLGLIVVPAVILVPLQYLMFGVVFESLQQATFALIGLQILGYVIAVVGFA LCVSACPPLHGSVVIAGLAIMAIAHLLSLAYVFIMGSRMKDHPRPGKAVEEPLN
>Dalmatian_pelican GSAQLIFRVTDFVGKSDCNKTVILPCYVTNLKENDVSVMFVTWKKQGKGFFSFDGARQEF FRDQAFQSANLVSQADLPKGDASLMLDSAEADFGNYSCEVTESNREGETTVELKNLSGSW FLLVESVVIIALLILAIILCLAQLRVTAFKYDIVPQKKMSFIVAGVVVTIAAVVGTVLFV QDGYIVQKQAGLGLIVGPAVILVPLQYFIFGIVFDNLPQATFALIGLQILGYIIAMVGFA LCVSACPPLHGSVVIAGLAIMAIANLLSLAYVFVMGSRMKDHPRPG
>Grey_crowned_crane GSAQLIFSGTNVVEKTDCNKTVILPCHVTNLKENNINVMFVTWKKQGNRIFSFNGANQKF LRDPTVPSANLVSQADLPKGVASLMLNSAEADVGNYSCEVTESNREGETRVELRNGSGSW FLLAERAVIIVLLFSVVVLCAAQFIVITLKYEIVPQKKVGIIVPVIIFTVAAVVGTVLFV QDGYSAQNQAGLGLIVVPAVIFVPLQYFIFGLIFDSLSQAMLALIGLHVLGYIIAVVGFA LCVSACPPLHGSVVIAGLAIMAIANSFSLAYVFIMGSRMKDHHRPGKAVEEPLN
>Common_cuckoo GSAQLELTTRSPVESTSCNRTVTLPCYVVDLKLTSAKGMFVTWQKHDKLIFSYDGATQEF FRDPVVPSANLASLVDLPKGVASLTFKNGEGVDGNYSCKVTVSNSEGKITVELRSITGPW FVLMERAFIIALLLFVAGLCLAQFIFVAIKYGLGPQKKICFIGTGFIFTVAAVVGIVFFV QDGYNTQSQAGFGLLVVPVVVAVPLQYLMFGIVFDSLPKATFVLIGLQILGYIIAVVGFA LSVSACPPLHASVVIAGLAVMAIATLLSLAYVLIMGSRMKDHPRPG
>Sunbittern GSAQLLFNATDVVERTVCNQTVVLPCNVINLKENSTKVMFVTWKKQGKIIFSFDGAKQDF FRDPAFSSANLVSQADLPKGIASLMLNTSEAEVGNYSCEVTESNREGETKVELRDHSGSW FMLVDTAIIVALLFLVTILCLVQLCFIALKYEIVSQKKMGIIAAGVIFTIAAVVGTVLFV QEGYTAQNQAGLGLIVVPAVILVPLQYFMFGIVFDTLPQVTLALIGLQVLGYVIAVVGFA LCVSACPPLHGSVLIAGLAIMAISNLLSLVYVFIMGSRMKDHPRPGKAVEEPLN
>American_crow GSAQLSLVGTGVIEKNDCNETVVLPCYVTNLKENNENLMLVTWKKQGDIIFSYHGGKKEF NINPSFSSARLLSQPDLIKGVASLVLSSAQATVGNYSCEVIESNSVGEIKMELRNSSGSW FLLVERAVIISLMSLLVVLCAAQLSVIGLKYEIESQRKVCSIVALVIFAVVAGVGAALFV QDGYTVQSQAGLGLTVIPAVILVPLQYVMFGIVFDSLPQATLALIGLKLLGYIIAVVGFA LCVPACPQLHGSVLIAGLAIMAIASLLSLAYVFIMGSRMKDHPHPGKAVEEPLN
>Brown_mesite GSAQLIFNVTDVVERTICNKTVILPCYVTNLKENNASVMFVTWKKQGKRIFSFDGGKVEF FKDPAFSSANLVSQADLPKGVASLTLNSAEADAGNYSCEVTESSREGETRVELRNHTGSW FVLVERAIIIALLISVIILCAAQLSVIALKYEIVPQKKTVTITAGIIIVVSAVVGTILFA QDGYTAQNQAGLGLIVIPAVIVVLLQYFMFGMVFDCLPQATFALIGLQVLGYIVAVVGFA LCVSACPPLHGSVVIAGLAIMGIATLLSLGYVFIMGSSMKDHPRPGKAVEEPLN
>Barn_owl GSAQLMFSVTDVVEKTDCNKTVILPCYVTNLKENNANAMFVMWKKQGKIIFSFDGARQGF FRDPAVPSANLVSLADLPKGTASLMLDSAEADVGNYSCEVTESSREGETRVELRHRLGSW FLLVERAIIIALLFLVIILCSAQFSVIALKYEIVPQKKRGIIVAGVIFTVAAVVGTVLFV QDGYTAQNQAGLGLIVVPAVILVPLQYFMFGFVFDSLPKATFALIGLQILGYIIAVVGFA LCVSACPPLHGSVVIAGLAIMAIANLLSLAYVFIMGSRMKDHPRPGKAVEEPLN
>American_flamingo GSAQLTFSAIDVVERTVCNKTVVLPCYVTNLKENNASVMFVMWKKQGETIFSFDGGRREF FRHQEFPSANFVSQVDLPRGVASLMLNGGEAGAGNYSCEVTESNREGETRVELRNRSGSW FLQVEMAIIIVLLFLVIILCSAQFSVTVLKYEIVHQKKMGIIVAGVIFTVAAVVGTVLFV RDGYTAQNQAGLGLIVVPAVIVVPLQFFIFGIVFDSRPQATFVLILLQALAYIIAVVGFI LCVSACPPLHGSVVVAGLAIMAIGNLLSLVYVFIMG
>Annas_hummingbird GSAQLLFNVTDFVEITQCNKTVILPCYVTNLKENSTKVMFVNWRKEDKTIFSFDGEREEF LRDPSVPSANLVSQANLPKGTASLKLSSAEAKPGNYSCQVTELNREGRTTVELRNISGSW FLLVERAIIIVLLFLVIILCSAQLIVIVLKYEIETSMKTGIFVAGIIFTVAAVIGTVLFV QDGYAAQNQAGLGLIVVPAVILVPLQYLMFGIVFNSLPQAAYALIALHILGYIIAVVGFA LCVSACPPLHGSVVIAGLAIMAIASVLSLADIFIMGSRMKDHPRPGKAVEEPLN
>Red-legged_seriema GSAQLAFNVTDVVERTDCNKTVILPCYVTNLHEKNASVMFVTWKKQGKIIFSFGGARQEY FRDPAVPSANLVSLADLPKGVASLMLNSAEADVGNYSCEVTESNREGETRVELRNHSGSW FLLLERAIIIALLFLVIVLCSAQLSVLVLKYEIVPQKKTGILVAGIILTAAAVVGTVLFV QDGYTAQNQAGLGLIVVPAVVLVPLQYFMFGIVFDSLPQATFTLIGLQILGYIIAVVGFA LCVSACPPLHGSVVIAGLAIMAIANLLSLAYVFVMGSRMKDHPRPGKAVEEPLN
>Gouldian_finch MWHLQDDNLRDTWRRGAHPVIHCLQELLGGWWWKEHLQEALGLPLVGEQPRNLSRETRWV EGHRTRKNVNVLALKKEKNPHSSAQLSLSGTSVVEKNDCNKTVVLPCYVTDLKQNNENVM SVTWKKQGVKIFFYHGGNKKFNIEPSFSSARFLSHPDLIKGVASLVLDSAQATVGNYSCK VTESNSEGEIKMELKSSSVVSCGDGTPEDKCGSWFLLMERVGVVSLMCLLVILCVVQLCV IGLKYEIESQRLVYMIVALVIFAVVAGVGAALFIPDGYTVQNQAGLGLIVIPAVILVPLQ YVMFGIVFDSLLRATLALIGLKLLGFIIAVVGFALCVSACPPLHVSVLIAGLAIMAFASL CSLVYVFFMGSRMKDHP…
>Little_egret GSAQLMFSATDVLEVTKCNKTVILPCYVTNLKENNSSVMFVTWKKQRKTIFSFDGEKQQF VRDPAVPSANLLSQKDLPKGVASLILNSAEADAGNYSCEVTESNREGETTVELRKPSGSW FLLMERAIIIVLLFLVIIFCSAQLSVIALKYGTLPQKKMGIVVAGITITLAAVVGTVLFV QDGYNVQNQAGLGLIVVPALILVPLQYFMFGYVFDSLPQATFVLIGLQILGYIIAVIGFA LCVSACPPLHGSVVIAGLAIMAIANLLSLAYVFIMGSSMKDHPRPGKAVEEPLN
>Yellow-throated_sandgrouse GSAQLIFSVTDVVEKTDCNKTVTLPCYVTNLKENNVEAMFVTWKKEGKIIFSFDGANRQF YRDPTVPSADLVSQEDLPKGIASLTLDSTEADVGNYSCEVTESNREGETRVELRNLSGSW FLLMERAIIIALLFLVIILCSAQFTVIALKYEIESQKKMGIIVAGIIFTAAAVVGTVLFV QDGYTAQNQAGLGLIVVPAVILVPLQYFMFGIVFDGLPQATFALIGLQSLGYIIAVVGFA LCVSACPPLHGSVVIAGLAIMAIAKLLSLAYVFIVGSRMKDHPRPGKAVEEPLN
>Turkey_vulture GSAQLIFSVTDVVERTDCNKTVILPCYVTNLKENNANVMFVTWKKQGKIIFSFDGARREF FRDPAVPSANLVSQADLPKGFASLMLNSAEADVGNYSCEVTESNREGETRVELRNQSGSW FLLVERAIIIALLFLVIVLCSAQLSVIALKYEIVSQKKIGILVAGFIFTVAAVVGTILFV QDGYTAQNQAGLALIVVPAVILVPLQYFMFGIVFDSLPQATFALIGLQVLGYIIAVVGFA LCVSACPPLHGSVVIAGLAIMAIADLLSLAYVFIMGSRMKDHPRPGKAVEEPLN
>Downy_woodpecker GSAQLALTTTDVETTNCNKTVILPCYVTDLHENNEKTMIVLWALNEREIFSYEGANRTVF RDNAFPSANLLSPGDLLKGVASLTLSSAEAEVGNYTCQVTESNREGKIRVELKSRVGSWF PLVERAIIIVLLFLIIVLCSAQLSVVAFKYEIVPQKKVSIAVAGFIFTVAAVIGTVLYVQ DGFTAQNQAGLGLIVIPAVSMVPLQYFIFRIAFDSLPQATFALIGLHILGYVIAVVGFAL CVSACPPSHGSILIAGLAIMAITNLLSLAYVFIMGSRMKDHPRPGKAVEEPLN
>Kea GSAQLILSGTDVVERTDCNKTVILPCYVTNLKENNANVMFVTWKKQRKIIFSFDGKKQEV FRDPEFQSADLLSRADLPKGVASLVLNGAEAAVGNYSCEVLELSREGETRIELRNHSGSW FLLMERAIIIALLFLVITLCVAQSSVIVLKYETVSQKKTGIIVAVIIFIVAAVVGTVLFV QDGYTAQNQAGLGLIVVPAVILVPLQYVMFGIVFDNLPQATFALIGLHILGYVIAVVGFA LCVSACPPLHGSVVIAGLAIMAIANLLSLAYVFIMGSRMKDHPRPGKAVEEPLN
>Killdeer GSAQLMFNVTDVVEKTDCNKTVILPCHVINLKENNADIMFVTWKRQGKRIFSFDGAGRKS LRDPAVPSANLVSEADLPKGVASLRLNSAEAVVGNYSCEVTESNREGETRVELRKYSGSW FLLVERAIIIMLLFLVIILCSAQLIVIALKYEIAPQKRMGVIVAGVISTVAAVVGTVLFV QDGYTAQNQAGLGLIVVPAVILVPLQYFMFGMVFDSLPQATFALIGFQILGYIIAVVGFA LCVSACPPIHGSVVVAGLAIMAIASLLSLAYVFIMGSRMKDHPRPGKAVEEPLN
>Scaled_quail MWLLTAGALLAVLGAGSTQLVFNVVDLVEKNACNETVILPCIVTNLKENNDSSMHVSWKR QGQVLFSFNGPEQRIYRHESVPSANFLSKSDLSKGIASLRLKNAEATDGNYSCEVTELNR EGETKFELRTRMERQFDLVQSIVIAALLVFIIVLCWTQLGVVAFKCETVRKKKKHITIPC SIFTVIAVVAVVLFIQDGSISMNQVGLAFTVLPAGMLMVLQYSIFKLILDDLTHKGYALI AFQTAGYIVAVIGFALSVSACPSILLSVVIAGLVVMAVADLLALVYVYSCK
>Ocelot_gecko LNNPCVWFASCLTPTGSAQLVTEKFTSVLMDNCNASVILPCIIRNLDKNNTRAMYVKWKL GGNEFFSFDGYATPPIHKKNSTFQSAKFVSLPKLTAGIASLSLSRKEAILGNYSCEVTES NREGMATIELKERLGTWFQPVENVLIIVTMILAAIFYLIQLGFVAIKYGIPVRKKITLTI AGLIVITAAVIGYVLLVPEGFTESNQIGLSLIVLPAVILVPLLYILFDLVFEKPPCFAVI LLVLKALGYVIAVIGFAMSVSACNPQQAAVMVAGLAIIDLVAVIALVYVIIIGFNFKEHQ PPRHVMSVN
>Common_wall_lizard MWALSVCWVLLGTLGAGSAQLMFKKIHNVSFDVCNTTEIIIPCIVTNLQRFSREEMFLNW KIDGKEFFTYDGYENRYFKNNTFLSVDLLDILNLTAGVASIKMSLKEAVPGNYTCIVVER NREGEHVIELRYGTPFWFQPVESFLVIGAAILAVALFLLQVGYVAVKFEMSLLKKISFGL VALIVMIIVVPGAALLVKEGFTLASQFGLGLVVLPTILLVPPLFFVFQSVFEKPPLFAII LIILKALGYLIAVAGLATSLPECPPKQTSVVIAGLGIIDIVAAIAFIYMVVIGTRFKDHQ PPKQKSKAIWQWTWKQVEKDFC

## Sheet: Supplementary_data3_source_data
>CD47_HUMAN MWPLVAALLLGSACCGSAQLLFNKTKSVEFTFCNDTVVIPCFVTNMEAQNTTEVYVKWKF KGRDIYTFDGALNKSTVPTDFSSAKIEVSQLLKGDASLKMDKSDAVSHTGNYTCEVTELT REGETIIELKYRVVSWFSPNENILIVIFPIFAILLFWGQFGIKTLKYRSGGMDEKTIALL VAGLVITVIVIVGAILFVPGEYSLKNATGLGLIVTSTGILILLHYYVFSTAIGLTSFVIA ILVIQVIAYILAVVGLSLCIAACIPMHGPLLISGLSILALAQLLGLVYMKFVASNQKTIQ PPRKAVEEPLNAFKESKGMMNDE
>Variola_virus MLRVRILLIYLCTFVVITSTKTIEYTACNDTIIIPCTIDNPTKYIRWKLDNHNILTYNKT SKTIILSKWHTSAKLHSLSDNDVSLIIKYKDILPGTYTCEDNTGIKSTVKLVQRHTNWFN DHHTMLMFIFTGITLFLLFLEIAYTSISVVFSTNLGILQVFGCIIAMIELCGAFLFYPSM FTLRHIIGLLMMTLPSIFLIITKVFSFWLLCKLSCAVHLIIYYQLAGYILTVLGLGLSLK ECVDGTLLLSGLGTIMVSEHFSLLFLVCFPSTQRDYY
>Ectromelia_virus MLRVRISLIYLYTLVVITTTKTIEYTACNDTIIIPCTIDNPTKYIRWKLDNHDILTYNKT SKTTILSKWHTSARLHSLSDNDVSLIMEYKDILPGTYTCGDNTGIKSTVKLVQCHTNWFN DYQTTLMFIFTGITLFLLFLEIAYTSISVVFSTNLGILQVFGCVIAMIELCGAFLFYPSM FTLRHIIGLLMITLPSIFLIITKVFSFWLLCKLSCAVHLIIYYQLAGYILTVLGLGLSLK ECVDGTLLLSGLGTIMVSEHFSLLFLVYFPSTQRDYY
>Cowpox_virus MSRVRISLIYLYTLVVITTTKTIEYTACNDTIIIPCTIDNPTKYIRWKLDNHDILTYNKT SKTTILSKWHTSARLHSLSDSDVSLIMEYKDILPGTYTCEDNTGIKSTVKLVQLHTNWFN DYQTMLMFIFTGITLFLLFLEITYTSISVVFSTNLGILQVFGCVIAMIELCGAFLFYPSM FTLRHIIGLLMMTLPSIFLIITKVFSFWLLCKLSCAVHLIIYYQLAGYILTVLGLGLSLK ECVDGTLLLSGLGTIMVSEHFSLLFLVCFPSTQRDYY
>Myxoma_virus MIGLLFFVYVVPLAAENEVTVTPYTVCNKTVTLECNLDALIYKDINSVHVKWLFDTMYDT ISNKTNGSSITFDFANNLTGNYTCEAYSEFNSVKHVIALTFVHQWFSREEIQFILSLLTI YIILLWGNVCTITFKINNVSKLIHVYSIALWMTLIMFVGQYMIGIDTDMLYVKVNGIILI QLSIFSSIFLQRILHKKLIPSYLLNIVLGLKAVSYTGSTVVIALSFIGCYNKAYGYTYMY KLLFADILELISLIALYTLPLGTQATYKKLYLQSDETFTFL
>Swinepox_virus MKIFLLLLLCYYPVLSKFIFFTNEFTICNDTVSVHCDISSLIYSNISDIHVNWSLNNHNI NHKHTIHNITTLLFNFSKDINGNYTCEASGKFNKIIHTTYVSYTVKWFNHEERCVIISLL IIYIVIVWGQLIILIFKHRNISNFIYIYAISIWSTLIMLVGQYMISFVTELMYVYIQGIV LIQFSMLSFLFLQKYIYEQFEYRYMFIIFIIIKVILFLISSIIIILSFNGCYKSIYGYLF MYKLLVIDILSLSCLAISVITPLRKNINYKQLHIIQSDSFPFLLKSDYDENCI
>Sheeppox_virus MFYFKKKKINIIFLFLTIYINSSFSILENNFSSIIYSKCNKTIVIDCNINHFVKYNENIT INWFFNNYPLLKKNNTSTQKLILDFSKYLYGNYTCYVINNDNILLKKTIQLKYIIKWLNE KEINTVFIMLSIYVIILWGKIIATTIKFKLSFKKDKKIIYLYYYIGFVITLIMLLGQYMI GLNTNNIFIRILGTSFIQVSIFISIILQIIFFKKKFKNTLSLITVFLLHFISYIISLIMF TMSLIGCYNEIYGKVIVYKLSLVIIFEFISLLSLFIFSLNTSIKYRKLHIIEDENLLFSI E
>Rabbit_fibroma_virus MRTSCIASIAHVGLLLVVFVHLTVGNKVTVMPYTVCNTTITLECNLDELIYKDINSIHVK WLFYTMDDTISNITNGSFIKFDFAKNLSGNYTCEAYSDLNSVKNVIALNLVHQWFSREEL QFILSLLTIYIILLWCNVYTITSKTSNISKLIHVYSIALWMTIIMFVGQYMIGINTDMIY VKINGIILIQLSIISSVFLQRILHKTIIPSYLLNIVMGLKVLSFTGSTIVIALSFVGCYN KAYGYTYVYKLLFADVLELISLITLYVLPFGTQTTYKRLYLQSDETFTFP
>Goatpox_virus MFYFKKKKVKIIFLFLTIYINSSFSILENKVSSINYSKCNKSIVIDCNINHFVKYNENVT INWFFNNYPLLKKNNTNTQKLILDFSKYLYGNYTCYVINNNNILLKETIQLKYIIKWLNK KEINTVVILLSIYVIILWGKIIATTIKFKLSFKKDKKIIYLYYYIGFVITLIMLLGQYMI GLNTNNILIRILGTSFIQLSIFISIILQIIFFKKKFKNTLSLITVFLLHFISYIISLIMF TMSLIGCYNEIYGKVIVYKLLLVIIFEFISLLSLFIFSLNTSIKYRKLHIIEDENLLFSI E
>Monkeypox_virus MLRVRILLIYLCTFVVITSTKTIEYTACNDTIIIPCIIDNPTKYIRWKLDNHDILTYNKT SKTTILSKWHTSARLHSLSDSDVSLIMEYKDILPGTYTCGDNTGIKSTVKLVQRHTNWFN DYQTMLMFIFTGITLFLLFLEIAYTSISVVFSTNLGILQVFGCVIAMIELCGAFLFYPSM FTLRHIIGLLMMTLPSIFLIITKVFSFWLLCKLSCAVHLIIYYQLAGYILTVLGLGLSLK ECVDGTLLLSGLGTIMVSEHFGLLFLVCFPSTQRDYY
>Akhmeta_virus MLRVRISLIYLYTLFVITTTKTIEYTACNDTIIIPCTIDNPTKYIRWKLDNHDILTYNKT SKTTILSKWHTSARLHSLSDSDVSLIMEYKDILPGTYTCEDNTGIKSTVTLIQRHINWFN DHQTMLMFIFTGVTLFLLFLEITYTSISVVFSTNLGILQVFGCVIAMIELCGAFLFYPSM FTLRHIIGLLMMTLPSIFLIITKVFSFWLLCKLSCAVHLIIYYQLAGYILTVLGLGLSLK ECVDGTLLLSGLGTIMVSEHFSLLFLVCFPSTQRDYY
>Tanapox_virus MYMYMYMYNYIIICLFKLSLSTYIKVNYTTCNSSIYIVCSSNLPYNSIIEWKFNNKVILN NNNTLKFNFNNNLSGNYTCKALNLFNKIELQLVTNWVTSEEKTVILYLLVTKLVVLWITI LTLSLKINKFKKVINLYATLIWVTILCLFIQYILRLNKKYSFIDIYGIMLISVLLFSSIG VNVLTLLKIKKNKYLIVIIILKTVASILFFLVYLLILFYCYKNVFGLFLIYNLLIINIFE LSYLVCLLIIPIELRIKYKKLIMIKSNLNL
>Cotia_virus MKNILFYYILFIFNIYIVYSNNITINYTLCNNTITIPCIFNKNVNIPVNWTYNNIKIINK DVLKLNFLYNLSEHVLTCSYKIKNNYIKNDIYLKFTNKLFSDSEVDFIICTVYIIMLTIW IDIFIVTFRINNTKHIINYYVSIILTTITTISGQYIILNEYFESYGISLIQLSIFIFVII QIKLYTYLNQSYFFLLLANIQMIFFITSTIIIIISKSECYKYIYSCIYSYSIVFILIFSH FYMIILLIAPITYKVKYSNFDIILY
>Deerpox_virus MLNISSLVSIRIYFFILTIFICFYCSEQTLTTVNSVMYTSCNKTILLTCNLDKLIYDNIS NIDIRWKVDGNSIFLVNKTYYNLSSLLFNFSTSLTGNYTCEAASKFNKIKNIIMLQYTSE WFTKEEIEIVISMLSIFIILLWSELITITFKLNKLKRIIYLYAVSLWITLILLIGQYMIS ISSIFTFVKVQGIILIQISILISMFVQIHLYKYVENSYLIIGNLVLQVISYLISCIILIL SFVGCYNQIYIYLFIYKLLFINVLELCNLVLLFITPLGHNIIYKKLHVTTDDIESFSIG
>Yokapox_virus MLLKLFYLYTVTYIANSKTIEYTPCNDTIIIPCYISNPTKYITWKLDNHVIIIYNKTTSS TMLSKWHKSAKLRLASENDMSLIIKYKDILPGNYTCSDSTGVKSNIQLVFKETHWFNDYD TMLIFIFSGVTLVLLLLQVIYTSISIRFTNNVGILQFFCVIIIMIELSGSLLFYPSKFNM RHIIGLLMLTIPSIFLIVTKIFSFWVLNKLSFGVHVIIYYQLAGYVLTILGLGLSLKECV IDGSLLLSGLGIISISEHFSLLLLVCFQSIHREYY
>Taterapox_virus MLRVRILLIYLCTFVVITSTKTIEYTACNDTIIIPCTIDNPTKYIRWKLDNHDILTYNKT SKTTILSKWHTSAKLHSLSDNDVSLIIEYKDILPGTYTCEDNTGIKSTVKLVQRHTNWFN DHHTMLMFIFTGITLFLLFLEIAYTSISVVFSTNLGILQVFGCIIAMIELCGAFLFYPSM FTLRHIIGLLMMTLPSIFLIITKVFSFWLLCKLSCAVHIIIYYQLAGYILTVLGLGLSLK ECVDGPLLLSGLGTIMVSEHFSLLFLVCFPSTQRDYY
>Skunkpox_virus MENSKLLLVIYFTLFVDIIKTKTIEYTACNDTIIIPCTIDNPKYIRWKLDNHDILIYNMT SKTTILSKWHTSARLHSLADNDISLIMEYKDILPGNYTCENNKGIKHTVKLIQRHTNWFN DHQTMLMFIFTGVTLLLLMSQIAYTSISVIYSTNLGILQVFGCIIAMIEVSGAFLFYPSM FTLRHIIGLLMMTLPSIFLIITKVFSFWILSKLSCGVHLIIYYQLAGYILTVLGLGLSLK ECVDGTLLLSGLGTIMVSEHFSLLFLVCFPSAQRDYY
>Volepox_virus MHKITNSKLLLVIYLTLFDIVTTKTIEYTACNNTVIIPCTIDNPTYVRWRLDNHDILIYN RTSKTTILSKWHTSARLHSLADNDISLIMEYKDILPGNYTCDNNKGIKYTVNLIQRHTNW FNDHQTMLMFIFTGITLLLLVAQIAYTSISVIYSTNMGILQVFGCIVVMIEVSGVFLFYP PMFTLRHIIGLLMMTLPSIFLIITKVFSFWILSKLSCGVHLIIYYQLAGYILTVLGIGLS LKECVDGTLLLSGLGTIMVSEHFSLLFLVCFPSTQRDYY
>Camelpox_virus MLRVRILLIYLCTFVVITATKTIEYMACNDTIIIPCTIDNPTKYIRWKLDNHDILTYNKT SKTTILSKWHTSAKLHSLSDNDVSLIIEYKDMLPGTYTCEDNTGIKSTVKLVQRHTNWFN DHHTMLMFIFTGITLFLLFLEIAYTSTSVVFSTNLGILQVFGCIIAMIELCGAFLFYPSM FTLRHIIGLLMMTLPSIFLIITKVFSFWLLCKLSCAVHLIIYYQLAGYILTVLGLGLSLK ECVDGTLLLSGLGTIMVSEHFSLLFLVCFPSTQRDYY
>Moosepox_virus MLNISSLVSIRIYFFILTIFICFYCSEQTLTTVNSVTYTSCNKTILLTCNLDKLIYDNTS NIDIRWKVDGNSIFLVNKTYYNLSSLLFNFSTSLTGNYTCEAASKFNKIKNIIMLQYTSE WFTKEEIEIVISMLSIFIILLWSELITITFKLNKLKRIIYLYAVSLWITLIMLVGQYMIS ISSVFIFVKVQGIILIQISILISMFVQIHLYKYVENSYLIIGNLVLQVISYLISCIILIL SFVGCYNQIYIYLFIYKLLFINVLELCNLVLLFITPLGHNIIYKKLHVTTDDIESFSIG
>Yaba_monkey_tumor_virus MHTYNYIIFFLFKLISCSYIRVNYTTCNSVVNVVCDVKLPYNSAVEWRFNNKVIFYSNNT LKFKFNNNLFGNYTCKTFDVFNKIELKLITEWITSEEKIIISSMLIAYLIISWMTILTLS FKIDRLKRVINLHAILIWITILGVYIQYMLKLSKGYSFIDVCGIVLITVLLFSSIFVNVL TLLKIKKKKCFIVIIILKTITSVLFFLTTLVILFYCYKSIFGSLLIYKLLIINVFELSHL VILFILPVEFKIEYKKLIILNSNLNL
>Horsepox_virus MLRVRILLIYLCTFMIITSTKTIEYTACNNTIIIPCTIDNPTKYIRWKLDNHDILTYNKT SKTTILSKWHTSARLHSLSDSDVSLIIEYKDILPGTYTCGDNTGIKFTVKLVQRHTNWFN DYQTMLMFIFTGITLFLLFLEIAYTSISVVFSTNLGILQVFGCIIAMIELCGAFLFYPSM FTLRHIIGLLMMTLPSIFLIITKVFSFWLLCKLSCAVHLIIYYQLAGYILTVLGLGLSLK ECVDGTLLLSGLGTIMVSEHFSLLFLVCFPSTQRDYY
>Alaskapox_virus MIRISLIYIYMLIVMTTTKNIEYTACNDSIIIPCTIDNPTKYIRWKFDNHDILTYNKTSK MSILSKWHTSAKLHSLSDNDVSLIMEYKDILPGTYTCEDNTGIKSNVTLIRRHTNWFNDH QIMLMFIFTGVTLFLLALEIMYTSISVVFSTNLGILQVFGCVIAMVELCGAFLFYPPMFT LRHIIGLLMMTLPSIFLIITKVFSFWLLCKLSCSVHLIIYYQLSGYILTVLGLGLNLKEC ADGTLLLSGLGTIMVSEHFSLLFLVCFPSTQRDYY

## Sheet: Supplementary_data4_source_data
>CD47_HUMAN MWPLVAALLLGSACCGSAQLLFNKTKSVEFTFCNDTVVIPCFVTNMEAQNTTEVYVKWKF KGRDIYTFDGALNKSTVPTDFSSAKIEVSQLLKGDASLKMDKSDAVSHTGNYTCEVTELT REGETIIELKYRVVSWFSPNENILIVIFPIFAILLFWGQFGIKTLKYRSGGMDEKTIALL VAGLVITVIVIVGAILFVPGEYSLKNATGLGLIVTSTGILILLHYYVFSTAIGLTSFVIA ILVIQVIAYILAVVGLSLCIAACIPMHGPLLISGLSILALAQLLGLVYMKFVASNQKTIQ PPRKAVEEPLNAFKESKGMMNDE
>Variola_virus MLRVRILLIYLCTFVVITSTKTIEYTACNDTIIIPCTIDNPTKYIRWKLDNHNILTYNKT SKTIILSKWHTSAKLHSLSDNDVSLIIKYKDILPGTYTCEDNTGIKSTVKLVQRHTNWFN DHHTMLMFIFTGITLFLLFLEIAYTSISVVFSTNLGILQVFGCIIAMIELCGAFLFYPSM FTLRHIIGLLMMTLPSIFLIITKVFSFWLLCKLSCAVHLIIYYQLAGYILTVLGLGLSLK ECVDGTLLLSGLGTIMVSEHFSLLFLVCFPSTQRDYY
>Ectromelia_virus MLRVRISLIYLYTLVVITTTKTIEYTACNDTIIIPCTIDNPTKYIRWKLDNHDILTYNKT SKTTILSKWHTSARLHSLSDNDVSLIMEYKDILPGTYTCGDNTGIKSTVKLVQCHTNWFN DYQTTLMFIFTGITLFLLFLEIAYTSISVVFSTNLGILQVFGCVIAMIELCGAFLFYPSM FTLRHIIGLLMITLPSIFLIITKVFSFWLLCKLSCAVHLIIYYQLAGYILTVLGLGLSLK ECVDGTLLLSGLGTIMVSEHFSLLFLVYFPSTQRDYY
>Cowpox_virus MSRVRISLIYLYTLVVITTTKTIEYTACNDTIIIPCTIDNPTKYIRWKLDNHDILTYNKT SKTTILSKWHTSARLHSLSDSDVSLIMEYKDILPGTYTCEDNTGIKSTVKLVQLHTNWFN DYQTMLMFIFTGITLFLLFLEITYTSISVVFSTNLGILQVFGCVIAMIELCGAFLFYPSM FTLRHIIGLLMMTLPSIFLIITKVFSFWLLCKLSCAVHLIIYYQLAGYILTVLGLGLSLK ECVDGTLLLSGLGTIMVSEHFSLLFLVCFPSTQRDYY
>Monkeypox_virus MLRVRILLIYLCTFVVITSTKTIEYTACNDTIIIPCIIDNPTKYIRWKLDNHDILTYNKT SKTTILSKWHTSARLHSLSDSDVSLIMEYKDILPGTYTCGDNTGIKSTVKLVQRHTNWFN DYQTMLMFIFTGITLFLLFLEIAYTSISVVFSTNLGILQVFGCVIAMIELCGAFLFYPSM FTLRHIIGLLMMTLPSIFLIITKVFSFWLLCKLSCAVHLIIYYQLAGYILTVLGLGLSLK ECVDGTLLLSGLGTIMVSEHFGLLFLVCFPSTQRDYY
>Akhmeta_virus MLRVRISLIYLYTLFVITTTKTIEYTACNDTIIIPCTIDNPTKYIRWKLDNHDILTYNKT SKTTILSKWHTSARLHSLSDSDVSLIMEYKDILPGTYTCEDNTGIKSTVTLIQRHINWFN DHQTMLMFIFTGVTLFLLFLEITYTSISVVFSTNLGILQVFGCVIAMIELCGAFLFYPSM FTLRHIIGLLMMTLPSIFLIITKVFSFWLLCKLSCAVHLIIYYQLAGYILTVLGLGLSLK ECVDGTLLLSGLGTIMVSEHFSLLFLVCFPSTQRDYY
>Yokapox_virus MLLKLFYLYTVTYIANSKTIEYTPCNDTIIIPCYISNPTKYITWKLDNHVIIIYNKTTSS TMLSKWHKSAKLRLASENDMSLIIKYKDILPGNYTCSDSTGVKSNIQLVFKETHWFNDYD TMLIFIFSGVTLVLLLLQVIYTSISIRFTNNVGILQFFCVIIIMIELSGSLLFYPSKFNM RHIIGLLMLTIPSIFLIVTKIFSFWVLNKLSFGVHVIIYYQLAGYVLTILGLGLSLKECV IDGSLLLSGLGIISISEHFSLLLLVCFQSIHREYY
>Taterapox_virus MLRVRILLIYLCTFVVITSTKTIEYTACNDTIIIPCTIDNPTKYIRWKLDNHDILTYNKT SKTTILSKWHTSAKLHSLSDNDVSLIIEYKDILPGTYTCEDNTGIKSTVKLVQRHTNWFN DHHTMLMFIFTGITLFLLFLEIAYTSISVVFSTNLGILQVFGCIIAMIELCGAFLFYPSM FTLRHIIGLLMMTLPSIFLIITKVFSFWLLCKLSCAVHIIIYYQLAGYILTVLGLGLSLK ECVDGPLLLSGLGTIMVSEHFSLLFLVCFPSTQRDYY
>Skunkpox_virus MENSKLLLVIYFTLFVDIIKTKTIEYTACNDTIIIPCTIDNPKYIRWKLDNHDILIYNMT SKTTILSKWHTSARLHSLADNDISLIMEYKDILPGNYTCENNKGIKHTVKLIQRHTNWFN DHQTMLMFIFTGVTLLLLMSQIAYTSISVIYSTNLGILQVFGCIIAMIEVSGAFLFYPSM FTLRHIIGLLMMTLPSIFLIITKVFSFWILSKLSCGVHLIIYYQLAGYILTVLGLGLSLK ECVDGTLLLSGLGTIMVSEHFSLLFLVCFPSAQRDYY
>Volepox_virus MHKITNSKLLLVIYLTLFDIVTTKTIEYTACNNTVIIPCTIDNPTYVRWRLDNHDILIYN RTSKTTILSKWHTSARLHSLADNDISLIMEYKDILPGNYTCDNNKGIKYTVNLIQRHTNW FNDHQTMLMFIFTGITLLLLVAQIAYTSISVIYSTNMGILQVFGCIVVMIEVSGVFLFYP PMFTLRHIIGLLMMTLPSIFLIITKVFSFWILSKLSCGVHLIIYYQLAGYILTVLGIGLS LKECVDGTLLLSGLGTIMVSEHFSLLFLVCFPSTQRDYY
>Camelpox_virus MLRVRILLIYLCTFVVITATKTIEYMACNDTIIIPCTIDNPTKYIRWKLDNHDILTYNKT SKTTILSKWHTSAKLHSLSDNDVSLIIEYKDMLPGTYTCEDNTGIKSTVKLVQRHTNWFN DHHTMLMFIFTGITLFLLFLEIAYTSTSVVFSTNLGILQVFGCIIAMIELCGAFLFYPSM FTLRHIIGLLMMTLPSIFLIITKVFSFWLLCKLSCAVHLIIYYQLAGYILTVLGLGLSLK ECVDGTLLLSGLGTIMVSEHFSLLFLVCFPSTQRDYY
>Horsepox_virus MLRVRILLIYLCTFMIITSTKTIEYTACNNTIIIPCTIDNPTKYIRWKLDNHDILTYNKT SKTTILSKWHTSARLHSLSDSDVSLIIEYKDILPGTYTCGDNTGIKFTVKLVQRHTNWFN DYQTMLMFIFTGITLFLLFLEIAYTSISVVFSTNLGILQVFGCIIAMIELCGAFLFYPSM FTLRHIIGLLMMTLPSIFLIITKVFSFWLLCKLSCAVHLIIYYQLAGYILTVLGLGLSLK ECVDGTLLLSGLGTIMVSEHFSLLFLVCFPSTQRDYY
>Alaskapox_virus MIRISLIYIYMLIVMTTTKNIEYTACNDSIIIPCTIDNPTKYIRWKFDNHDILTYNKTSK MSILSKWHTSAKLHSLSDNDVSLIMEYKDILPGTYTCEDNTGIKSNVTLIRRHTNWFNDH QIMLMFIFTGVTLFLLALEIMYTSISVVFSTNLGILQVFGCVIAMVELCGAFLFYPPMFT LRHIIGLLMMTLPSIFLIITKVFSFWLLCKLSCSVHLIIYYQLSGYILTVLGLGLNLKEC ADGTLLLSGLGTIMVSEHFSLLFLVCFPSTQRDYY

## Sheet: Fig4_source_data
>CD47_HUMAN MWPLVAALLLGSACCGSAQLLFNKTKSVEFTFCNDTVVIPCFVTNMEAQNTTEVYVKWKF KGRDIYTFDGALNKSTVPTDFSSAKIEVSQLLKGDASLKMDKSDAVSHTGNYTCEVTELT REGETIIELKYRVVSWFSPNENILIVIFPIFAILLFWGQFGIKTLKYRSGGMDEKTIALL VAGLVITVIVIVGAILFVPGEYSLKNATGLGLIVTSTGILILLHYYVFSTAIGLTSFVIA ILVIQVIAYILAVVGLSLCIAACIPMHGPLLISGLSILALAQLLGLVYMKFVASNQKTIQ PPRKAVEEPLNAFKESKGMMNDE
>Northern_greater_galago TVTVLSASCARSAQLLFNKTKSVEYTVCNETISIPCFVINMEAENTNEVYVKWKFKGKDI YTFDGSDNRSTHDSAFKTSGIKISELLKGDATLMMHQSNAVPGNYTCEVTVLSREGETTI EVKYRIVSWFSPNENILIVIFPVFALLLFWGQFGIKTLQYRSGRMDEKTIGLLVAGLLVT IIIIVGAILFVPGEYSVKNATGLGLIVTSTGLLIILNYYVFKTAFGITSFVIALLIIQVL VYVLAGVGLSLCISACTPVHGPVLISGLGIFALVQLLGLIYMKFVGSKKCIDNPPNEKI
>Coquerels_sifaka MWPLVAALLLASACCGSAQLLFNKTKSVEFTFCNETVVIPCCVNNIEAENLNELYVKWRF KGKDIYTFDGVVNKSNTYGNFKSARMEVPELLKGDASLKIDKSEAVLGNYSCEVTELSRE GETFIELKYRVVPWFSPNENILIVIFPIFAVLLFWGQFGIKTLKYKSSHMDEKTIAVLVA GLVTTAVIIVGAILFVPGEYSVKNSTGLGLIVTTTGLLLLLHYYVFKTTIGIPSFVIAIL VIQLLAYVLAVVGLSLCISACIPMHGPLLIAGLVIFALIQLLGLVYMKFVASNQKTMNPP RNN
>Common_marmoset MWPLVAALLLGSACCGSAQLLFNKTKSVEFTFCNETVVIPCFVTNMEAQNTTEIYVKWKF KGRDIYTFDGALNRSTVPSGFNSAKIEVSRLLKGDASLKLDKSDATSHTGNYTCEVTELT REGETIVELKYRVGTLGDRWKSCHLTNKERKEIEGIVQVSWFSPNENILIVIFPIFAILL FWGQFGIKTLKYRSGGMDEKTIALLVAGLTITVIVIVGAILFVPGEYSLKNATGLGLIVT STGILILLHYYVFSTAFGLTSFVIAILAIQVIAYVLAVVGLSLCIAACIPMHGPLLISGL SILALAQLLGLVYMKFVEFRTTPTVS
>Black-capped_squirrel_monkey MKCFSFSFPGSAQLLFNKTKSVEFTFCNDTVVIPCFVTNMEAQNTTEIYVKWKFKGKDIY TFDGALNRFTLPSDIKTAKIEVSQLLKGDASLKLEKSDALSHTGNYTCEVTELTREGETI IELKYRVVSWFSPNENILIVIFPIFAILLFWGQFGIKTLKYRSGGMDEKTIALLVAGLTI TVIVIVGAILFVPGEYSLKNATGLGLIVTSTGILILLHYYVFSTAFGLTSFVIAILVIQV IAYVLAVVGLSLCIAACIPMHGPLLISGLSILALAQLLGLVYMKFVASNQKTIQPPRKAV EEPLNAFKESKGMMNDE
>Panamanian_white-faced_capuchin MWPLVAALLLGSACCGSAQLLFNKTKSVEFTFCNDTVVIPCFVTNMEAQNTTEIYVKWKF KGRDIYTFDGALNRSTLPSGFNSAKIEVSQLLKGDASLKLDKSDAASHTGNYTCEVTELT REGETIVELKYRVVSWFSPNENILIVIFPIFAILLFWGQFGIKTLKYRSGGMDEKTIALL VAGLTITVIVIVGAILFVPGEYSLKNATGLGLIVTSTGILILLHYYVFSTAFGLTSFVIA ILVIQVIAYVLAVVGLSLCIAACIPMHGPLLISGLSILALAQLLGLVYMKFVASNQKTIQ PPRKAVEEPLNAFKESKGMMNDE
>Nancy_Mas_night_monkey MWPLVAALLLGSACCGSAQLLFNKTKSVEFTFCNDTVVIPCFVTNMEAQNTTEIYVKWKF KGRDIYTFDGALNRSTVPSGFNSAKIEVSQLLKGDASLKLDKSDAASHTGNYTCEVTELT REGETIVELKYRVVSWFSPNENILIVIFPIFAILLFWGQFGIKTLKYRSGGMDEKTIALL VAGLTITVIVIVGAILFVPGEYSLKNATGLGLIVTSTGILILLHYYVFSTAFGLTSFVIA ILVIQVIAYVLAVVGLSLCIAACIPMHGPLLISGLSILALAQLLGLVYMKFVASNQKTIQ PPRKAVEEPLNAFKESKGMMNDE
>Black_snub-nosed_monkey MKYFSFSFPGSAQLLFNKTKSVEFTFCNDTVVIPCFVTNMEAQNTTEVYVKWKFKGRDIY TFDGALNKSTVSTNFSSAKIEVSQLLKGDASLKMDKSDAVSHTGNYTCEVTELTREGETI IELKYRVVSWFSPNENILIVIFPIFAILLFWGQFGIKTLKYRSGGMDEKTIALLVAGLMI TVIVIVGAILFVPGEYSLKNATGLGLIVTSTGILILLHYYVFSTAIGLTSFVIAILVIQV IAYILAVVGLSLCIAACIPMHGPLLISGLSILALAQLLGLVYMKFVASNQKTIQPPRKAV EEPLNAFKESKGMMNDGKYKLHLIIIDQLKHGH
Golden_snub-nosed_monkey MWPLVAALLLGSACCGSAQLLFNKTKSVEFTFCNDTVVIPCFVTNMEAQNTTEVYVKWKF KGRDIYTFDGALNKSTVSTNFSSAKIEVSQLLKGDASLKMDKSDAVSHTGNYTCEVTELT REGETIIELKYRVVSWFSPNENILIVIFPIFAILLFWGQFGIKTLKYRSGGMDEKTIALL VAGLMITVIVIVGAILFVPGEYSLKNATGLGLIVTSTGILILLHYYVFSTAIGLTSFVIA ILVIQVIAYILAVVGLSLCIAACIPMHGPLLISGLSILALAQLLGLVYMKFVASNQKTIQ PPRKAVEEPLNAFKESKGMMNDE
>Angolan_Colobus SAQLLFNKTKSVEFTFCNDTVVIPCFVTNMEAQNTTEVYVKWKFKGRDIYTFDGALNKST VSTNFSSAKIEVSQLLKGDASLKMDKSDAVSHTGNYTCEVTELTREGETIIELKYRVVSW FSPNENILIVIFPIFAILLFWGQFGIKTLKYRSGGMDEKTIALLVAGLMITVIVIVGAIL FVPGEYSLKNATGLGLIVTSTGILILLHYYVFSTAIGLTSFVIAILVIQVIAYILAVVGL SLCIAACIPMHGPLLISGLSILALAQLLGLVYMKFVASNQKTIQPPRKAVEEPLNAFKES KGMMNDE
>Rhesus_macaque MWPLVAALLLGSACCGSAQLLFNKTKSVEFTFCNDTVVIPCFVTNMEAQNTTEVYVKWKF KGRDIYTFDGALNKSTAPANFSSAKIEVSQLLKGDASLKMDKSDAVSHTGNYTCEVTELT REGETIIELKYRVVSWFSPNENILIVIFPIFAILLFWGQFGIKTLKYRSGGMDEKTIALL VAGLMITVIVIVGAILFVPGEYSLKNATGLGLIVTSTGILILLHYYVFSTAIGLTSFVIA ILVIQVIAYILAVVGLSLCIAACIPMHGPLLISGLSILALAQLLGLVYMKFVEFRGTPTV S
>Green_monkey MWPLVAALLLGSACCGSAQLLFNKTKSVEFTFCNDTVVIPCFVTNMEAQNTTEVYVKWKF KGRDIYTFDGPLNKSTAPANFSSAKIEVSQLLKGDASLKLDKSDAVSHTGNYTCEVTELT REGETIIELKYRVVSWFSPNENILIVIFPIFAILLFWGQFGIKTLKYRSGGMDEKTIALL VAGLMITVIVIVGAILFVPGEYSLKNATGLGLIVTSTGILILLHYYVFSTAIGLTSFVIA ILVIQVIAYILAVVGLSLCIAACIPMHGPLLISGLSILALAQLLGLVYMKFVASNQKTIQ PPRKAVEEPLNAFKESKGMMNDE
>Sooty_mangabey MWPLVAALLLGSACCGSAQLLFNKTKSVEFTFCNDTVVIPCFVTNMEAQNTTEVYVKWKF KGRDIYTFDGALNKSTAPANFSSAKIEVSQLLKGDASLKMDKSDAVSHTGNYTCEVTELT REGETIIELKYRVVSWFSPNENILIVIFPIFAILLFWGQFGIKTLKYRSGGMDEKTIALL VAGLMITVIVIVGAILFVPGEYSLKNATGLGLIVTSTGILILLHYYVFSTAIGLTSFVIA ILVIQVIAYILAVVGLSLCIAACIPMHGPLLISGLSILALAQLLGLVYMKFVASNQKTIQ PPRKAVEEPLNE
>Olive_baboon MWPLVAALLLGSACCGSAQLLFNKTKSVEFTFCNDTVIIPCFVTNMEAQNTTEVYVKWKF KGRDIYTFDGALNKSTAPANFSSAKIEVSQLLKGDASLKMDKSDAVSHTGNYTCEVTELT REGETIIELKYRVVSWFSPNENILIVIFPIFAILLFWGQFGIKTLKYRSGGMDEKTIALL VAGLMITVIVIVGAILFVPGEYSLKNATGLGLIVTSTGILILLHYYVFSTAIGLTSFVIA ILVIQVIAYILAVVGLSLCIAACIPMHGPLLISGLSILALAQLLGLVYMKFVASNQKTIQ PPRKAVEEPLNAFKESKGMMNDE
>Crab-eating_macaque MWPLVAALLLGSACCGSAQLLFNKTKSVEFTFCNDTVVIPCFVTNMEAQNTTEVYVKWKF KGRDIYTFDGALNKSTAPANFSSAKIEVSQLLKGDASLKMDKSDAVSHTGNYTCEVTELT REGETIIELKYRVVSWFSPNENILIVIFPIFAILLFWGQFGIKTLKYRSGGMDEKTIALL VAGLMITVIVIVGAILFVPGEYSLKNATGLGLIVTSTGILILLHYYVFSTAIGLTSFVIA ILVIQVIAYILAVVGLSLCIAACIPMHGPLLISGLSILALAQLLGLVYMKFVASNQKTIQ PPRKAVEEPLNAFKESKGMMNDE
>Southern_pig-tailed_macaque MWPLVAALLLGSACCGSAQLLFNKTKSVEFTFCNDTVVIPCFVTNMEAQNTTEVYVKWKF KGRDIYTFDGALNKSTAPANFSSAKIEVSQLLKGDASLKMDKSDAVSHTGNYTCEVTELT REGETIIELKYRVVSWFSPNENILIVIFPIFAILLFWGQFGIKTLKYRSGGMDEKTIALL VAGLMITVIVIVGAILFVPGEYSLKNATGLGLIVTSTGILILLHYYVFSTAIGLTSFVIA ILVIQVIAYILAVVGLSLCIAACIPMHGPLLISGLSILALAQLLGLVYMKFVASNQKTIQ PPRKAVEEPLNAFKESKGMMNDE
>Drill SAQLLFNKTKSVEFTFCNDTVVIPCFVTNMEAQNTTEVYVKWKFKGRDIYTFDGALNKST APANFSSAKIEVSQLLKGDASLKMDKSDAVSHTGNYTCEVTELTREGETIIELKYRVVSW FSPNENILIVIFPIFAILLFWGQFGIKTLKYRSGGMDEKTIALLVAGLMITVIVIVGAIL FVPGEYSLKNATGLGLIVTSTGILILLHYYVFSTAIGLTSFVIAILVIQVIAYILAVVGL SLCIAACIPMHGPLLISGLSILALAQLLGLVYMKFVASNQKTIQPPRKAVEEPLNAFKES KGMMNDE
>Northern_white-cheeked_gibbon MWPLVAALLLGSACCGSAQLLFNKTKSVEFTFCNDTVVIPCFVTNMEAQNTTEVYVKWKF KGRDIYTFDGALNKSTVPTDFSSAKIEVSQLLKGDASLKMDKSDAVSHTGNYTCEVTELT REGETIIELKYRVVSWFSPNENILIVIFPIFAILLFWGQFGIKTLKYRSGGMDEKTIALL VAGLMITVIVIVGAILFVPGEYSLKNATGLGLIVTSTGILILLHYYVFSTAIGLTSFVIA ILVIQVIAYILAVVGLSLCIAACIPMHGPLLISGLSILALAQLLGLVYMKFVASNQKTIQ PPRKAVEEPLNAFKESKGMMNDE
>Sumatran_orangutan MWPLVAALLLGSACCGSAQLLFNKTKSVEFTFCNDTVVIPCFVTNMEAQNTTEVYVKWKF KGRDIYTFDGALNKSTVPTDFSSAKIEVSQLLKGDASLKMDKSDAVSHTGNYTCEVTELT REGETIIELKYRVVSWFSPNENILIVIFPIFAILLFWGQFGIKTLKYRSGGMDEKTIALL VAGLIITVIVIVGAILFVPGEYSLKNATGLGLIVTSTGILILLHYYVFSTAIGLNSFVIA ILVIQVIAYILAVVGLSLCIAACIPMHGPLLISGLSILALAQLLGLVYMKFVASNQKTIQ PPRKAVEEPLNAFKESKGMMNDE
>Western_gorilla MWPLVAALLLGSAXXXSAQLLFNKTKSVEFTFCNDTVVIPCFVTNMEAQNTTEVYVKWKF KGRDIYTFDGALNKSTVPTDFSSAKIEVSQLLKGDASLKMDKSDAVSHTGNYTCEVTELT REGETIIELKYRVVSWFSPNENILIVIFPIFAILLFWGQFGIKTLKYRSGGMDEKTIALL VAGLMITVIVIVGAILFVPGEYSLKNATGLGLIVTSTGILILLHYYVFSTAIGLTSFVIA ILVIQVIAYILAVVGLSLCIAACIPMHGPLLISGLSILALAQLLGLVYMKFVASNQKTIQ PPRKAVEEPLNAFKESKGMMNDE
>Chimpanzee MWPLVAALLLGSACCGSAQLLFNKTKSVEFTFCNDTVVIPCFVTNMEAQNTTEVYVKWKF KGRDIYTFDGALNKSTVPTDFSSAKIEVSQLLKGDASLKMDKSDAVSHTGNYTCEVTELT REGETIIELKYRVVSWFSPNENILIVIFPIFAILLFWGQFGIKTLKYRSGGMDEKTIALL VAGLMVTVIVIVGAILFVPGEYSLKNATGLGLIVTSTGILILLHYYVFSTAIGLTSFVIA ILVIQVIAYILAVVGLSLCIAACIPMHGPLLISGLSILALAQLLGLVYMKFVASNQKTIQ PPRKAVEEPLNAFKESKGMMNDE
>Bonobo SAQLLFNKTKSVEFTFCNDTVVIPCFVTNMEAQNTTEVYVKWKFKGRDIYTFDGALNKST VPTDFSSAKIEVSQLLKGDASLKMDKSDAVSHTGNYTCEVTELTREGETIIELKYRVVSW FSPNENILIVIFPIFAILLFWGQFGIKTLKYRSGGMDEKTIALLVAGLMVTVIVIVGAIL FVPGEYSLKNATGLGLIVTSTGILILLHYYVFSTAIGLTSFVIAILVIQVIAYILAVVGL SLCIAACIPMHGPLLISGLSILALAQLLGLVYMKFVASNQKTIQPPRKAVEEPLNAFKES KGMMNDE
>African_elephant ALLIILGICSICSAQITFNVIKSVEYTVCNETLVIPCFATNVETKQLAELYVKWKFKGKD IFIFDGSRNQSTPSSNFTSAEITPEELLRGIASLKMKKKDAVPGNYTCEVTELSREGETT IQLKYRVVSWFFQKENILIIIFPILAILLFWGQFGVLILNSKSSRMNQETISVLVAGLFL TMVVIVGAILFAPGEYSTKNASGLGLIVIPMVILQVLQYFVFKTSFEMNYFAIAILILQV LGFVLAVVGFSLCVSECVPVQGPLLISGLGIIALAELLGLVYMKFVENKIKTIVFSNNK
>Golden_hamster MWPLVAALLLGSCCCGSAQLLFSKVKSAEFTTCNETVVIPCVVLNVEAQSTEEMYVKWKL NKTYIFIYDGSKNNSSVETNFSSAKISLSDLLKGVASLKMDRQQAVVGNYTCEVTELSRE GKTVIELKYRVASWFSPNEKILIVIFPILAILLFWGKFGILTLKYKSTRTNKRIILLLVA GLVLTVIVVVGAILLIPGENPVKSASGLGLIVISIGTLILLQYNVFMTAFGMTSFTIAIL ITQVLGYVLALVGLCLCIMACEPVHGPLLISGLGIIALAELLGLVYMKFVASNQRTIQPP RKAVEEPLNAFKESKGMMNDE
>Mouse MWPLAAALLLGSCCCGSAQLLFSNVNSIEFTSCNETVVIPCIVRNVEAQSTEEMFVKWKL NKSYIFIYDGNKNSTTTDQNFTSAKISVSDLINGIASLKMDKRDAMVGNYTCEVTELSRE GKTVIELKNRTVSWFSPNEKILIVIFPILAILLFWGKFGILTLKYKSSHTNKRIILLLVA GLVLTVIVVVGAILLIPGEKPVKNASGLGLIVISTGILILLQYNVFMTAFGMTSFTIAIL ITQVLGYVLALVGLCLCIMACEPVHGPLLISGLGIIALAELLGLVYMKFVASNQRTIQPP RNR
>Rat MWPLAAALLLGSCCCGSAQLLLSKVKSVEFTSCNDTVVIPCKVLNVEAQSTDEMFVKWKL NKSYIFIYDGNKNSTTREQNFTSAKISVSDLLKGIASLTMDTHEAVVGNYTCEVTELSRE GKTVIELKNRPVSWFSTNEKILIVIFPILAILLFWGKFGILTLKYKSSHTNKRIILLLVA GLALTLIVVVGAILFIPGEKPVKNASGLGLIVISTGILILLQYNVFMTAFGMTSFTIAIL ITQVLGYVLAVVGMCLCIMACEPVHGPLLISGLGIIALAELLGLVYMKFVASNQRTIQPP RNN
>Guinea_pig MWPLVATLLLGSWCFGSAQLLLNKTKLVEYTICNKTVVIPCFVINVGAQSTKEMFVKWKF NGTYIFNYDGSANNSTAKKNFSSAKIEVSKLLKGDASLQMSKEDVKVGNYTCEVTELSRE GETVVEVKYRMVSWFSPNENILIVIFPILAILLFWGQFGILTLKYKSNCTNMKIILSLIA GLLLTIIVIVGAILFIPGEYSIKNSFGLGFIVISTGVLILLQYNVFMTAFGMTSFTIAIL ITQVLGYVLAVVGLCLCVTACVPADGPLLISGLGIVALAELLGLVYMKFVASNQRTIQPP RKAVEEPLNAFKESKGMMNEE
>Naked_mole_rat MWPLAATLLLGSWCFGSAQLLLNKTKFVEYTICNETVVIPCFVINVGAQSTKEVFVKWKF NGTYIFIYDGNKNISTANLNFSSAKIAVSKLLKGDASLKMSKDDVKVGNYTCEVTELTRE GETIIEVKYRMVSWFSPNENILIVIFPILAILLFWGQFGILTLKYKSNCTSTKIILLLIA GLLLTIIVIVGAILFIPGEYSIKNSFGLGFIVISTGILILLQYNVFMTAFGMTSFTIAIL ITQVLGYVLAVVGLCLCVTACVPVHGPLLISGLGIIALAELLGLVYMKFVASNQRTIQPP RKAVEEPLNAFKESKGMMNEE
>American_beaver MWPLVAALLLGSACCGSAQLLLNNTKSVEYTACNETVVIPCFVINVGAQNTKEMYVKWKF NRTYIFIYDGNKNNSTADKNFSSAKISVSELLKGDASLKMDKDDAVVGNYTCEVTELIRE GETVVELKYRVVSWFSPNENILIVIFPILAILLFWGQFGILTLKYKSNRTNKKIIFLLIA GLFLTTVVIVGAIVFIPGEYSIENAAGLGLIVISTGILILLQYNVFMTAFGMSSFTIAIL ITQVLGYVLAVVGLCLCIMACVPVHGPLLISGLGIIALAELLGLVYMKFVASNQRTIQPP RKAVEEPLNAFKESKGMMNDE
>Ords_kangaroo_rat MWPLVAALLLGSSCIGSAQLLFDKTRLVEYTSCNETVVIPCFVTNVGAQNPGEMFVKWKF NRTYIFIYDGSRNNSTADSNFSSAKISVSELIKGDASLKLDKADAVVGNYTCEVTELSRE GETVVELKYRVVSWFSPNENILIVIFPILAILLFWGQFGLLTLKYKSNRTNRKIILLLIA GVVLTAIVIVGAILFIPGEYSVKNASGLGLIVISTGIVLILLQYNVFMAAFGMTSFTIAI LITQVLGCVLAMVGLCLCMFACVPVHGPLLISGLGIIALAELLGLVYMKFVASNQRTIQP PRKAVEEPLNAFKESKGMMNDE
>Horse MWPLVLLLLLGSACCGSAQLIFNVIKSVEYTVCNKTVIIPCFVTNVKATNISDMFVKWKF KGKDIFIYDGQNQNQMSPSSEGFKSTEITPSELLKGVASLKMDKSDACVGNYTCEVTELS REGETIIELKYRVVSWFSPKENILIVIFPILAILLSWGQFGIVTLKYKSSDTKKKIIFIF VVGLVLTIDVIVGAILFVPGEFSTKNACGLGLLVIPTAALILLQYCVFMISFRMTAFTIA ILILQGLGFVLAVDGLSLCITECTPVHGPLLISGLGIIALAELFGLIYMKLAASNQTTIQ PPRKAVEEPLNAFKESKGMMNDAARCSRCVCLSN
>Western_European_hedgehog MWPLVVALLLGSACCGSAQLIFNVTKSVEYTICNKTIVIPCLVTNVGAQNLNEMYVKWKF KGKEILIFDGAQKKTVTSKEYQSAKITPSDLLVGIASLTVDKSEAAVGNYTCEVTELSRE GETLIELKYRTVPWFSPNENILTVVFAILAILLSWGQFGIVTLKYKSNQTKEKIILLFVA GLLLTAVVVVGAILFVPGEYSTKNASGLGLIVIPTVILILLQYCVFTIAIGMSSFTIAIL ILQVLGYVLSLVGLSLCVSECISKNGPLLISGLGIIALAELLGLVYMKFVASNQKTIQPP RKAVEEPLNAFKEPKGMMNDE
>Cat MWPLVVLLLLGSACCGSAQLIFNITRSVEYTACNETVIIPCYVNNVEATNINEMYVKWKF RGKDIFTFDGAVEKTTRDNKFKSTKIIPQKLLNGIASLEMNKEEAVVGNYTCEVTELSRE GETIIELKYRIVSWFSPNENILIVIFPILAVLLSWGQFGIVTLKYKSSLMKEKTILLFVG GLVLTIAVIVGAILFVPGEYSTKNSCGLGLIVVPTVILILLQYCVFMIGVWMSSFTIAIL ILQVLGYVLSVVGLSLCVSECTPVNGPLLISGLGIIALAELLGLVYMKLVASNQKTIQPP RSN
>Weddell_seal MLPLVVLLLGSACCGSAQLIFNITKSVEYTACNESVTIPCFVNNVEATNINEMYVKWKLK GKDIFTFNGALQKATRDDKFKSTKIVPQKLLTGIASLEMDKEEAVVGNYTCEVTELSREG ETVIELKYRIVSWFSPNENILIVIFPILAVLLSWGQFGIVTIKYKASLVKEKTILFVGGL VLTIVVIVGAILFVPGEYSTKNSCGLGLIVIPTVILILLQYCVLIIGVRISPFTIAILIL QVLGYVLSVVGLSLCVSECTPVHGPLLISGLGIIALAELLGLVYMKLVGKSVLFLLASAK NFKYIIWKILLIGSYNL
>Dog MWPLAALLLLGSASCGSAQLIFNITKSVEYTACNESVIIPCFVNNVEATNINEMYVKWKF RGKDIFTFDGAVQKTTHGDKFKSTKIVPQKLLNGIASLEMSKEEAVVGNYTCEVTELSRE GETIIELKYRIVSWFSPNENILIVIFPILAVLLSWGQFGIVTIKYKSSIMKEKTIFLFVG GLVLTIVVIVGAILFVPGEYSTKNSCGLGLIVIPTVILTLLQYCVFMIGVWMSPFTIAIL ILQVLGYVLSVVGLSLCVSECTPVHGPLLISGLGIIALAELLGLVYMKLVASNQKTIQPP RKAVEEPLNAFKESKGMMNDE
>Red_fox AAGAPLLAPLFFLGSAQLIFNITKSVEYTACNESVIIPCFVNNVEATNINEMYVKWKFRG KDIFTFDGAVQKTTHGDKFKSTKIVPQKLLNGIASLEMSKEEAVVGNYTCEVTELSREGE TIIELKYRIVSWFSPNENILIVIFPILAVLLSWGQFGIVTIKYKSSIMKEKTIFLFVGGL VLTIVVIVGAILFVPGEYSTKNSCGLGLIVIPTVILTLLQYCVFMIGVWMSPFTIAILIL QVLGYVLSVVGLSLCVSECTPVHGPLLISGLGIIALAELLGLVYMKLVASNQKTIQPPRK AVEEPLNAFKESKGMMNDE
>Hawaiian_monk_seal MLPLVVLLLGSACCGSAQLIFNITKSVEYTACNESVTIPCFVNNVEATNINEMYVKWKLK GKDIFTFNGALQKATRDDKFKSTKIIPQKLLTGIASLEMDKEEAVVGNYTCEVTELSREG ETVIELKYRIVSWFSPNENILIVIFPILAVLLSWGQFGIVTIKYKSSLVKEKTILFVGGL VLTIVVIVGAILFVPGEYSTKNSCGLGLIVIPTVILILLQYCVLIIGVRISPFTIAILIL QVLGYVLSVVGLSLCVSECTPVHGPLLISGLGIIALAELLGLVYMKLVASSQKTIQPPRK AVEEPLNE
>American_black_bear MWPLVVLLLGSACCGSAQLIFNITKSVEYTACNESVIIPCFVNNVEATNINEMYVKWKLK GKDIFTFNGALQKTTHGDNFKSTKIVPQKLLTGIASLEMDKAEAVVGNYTCEVTELTREG ETIIELKYRIVSWFSPNENILIVIFPILAVLLSWGQFGIVTIKYKANLVKEKTILLLVGG LLLTIVVIVGAILFVPGEYSTKNSCGLGLIVIPTVILILLQYCVFIIGIWMSPFTIAILI LQVLGYVLSVVGLSLCVSECTPVHGPLLISGLGIIALAELLGLVYMKLVASNQKTIQPPR KAVEEPLNAFKESKGMMNDE
>Grizzly_bear MWPLVVLLLGSACCGSAQLIFNITKSVEYTACNESVIIPCFVNNVEATNINEMYVKWKLK GKDIFTFNGALQKTTHGDNFKSTKIVPQKLLTGIASLEMDKAEAVVGNYTCEVTELTREG ETIIELKYRIVSWFSPNENILIVIFPILAVLLSWGQFGIVTIKYKANLVKEKAILLLVGG LLLTIVVIVGAILFVPGEYSTKNSCGLGLIVIPTVILILLQYCVFIIGIWMSPFTIAILI LQVLGYVLSVVGLSLCVSECTPVHGPLLISGLGIIALAELLGLVYMKLVASNQKTIQPPR KAVEEPLNAFKESKGMMNDE
Northern_fur_seal MLPLVVLLLGSACCGSAQLIFNITKSVEYTACNESVTIPCFVNNVEATNINEMYVKWKLK GKDIFTFNGALQKTTHGDKFKSTKIVPQKLLTGIASLEMDKEEAVVGNYTCEVTELSREG ETVIELKYRIVSWFSPNENILIVIFPILAVLLSWGQFGIVTIKYKSSLVKEKTILLFVGG LVLTIVVIVGAILFVPGEYSTKNSCGLGLIVIPTVILILLQYCMFVIGGWISPFTIAILI LQVLGYVLSVVGLSLCVSECTPVHGPLLISGLGIIALAELLGLVYMKLVASNQKTTQPPR KAVEEPLNAFKESKGMMNDE
>Pacific_walrus MLPLVVLLLGSACCGSAQLIFNITKSVEYTACNESVTIPCFVNNVEATNINEMYVKWKLK GKDIFTFNGALQKTTHGDKFKSTKIVPQKLLTGIASLEMDKEEAVVGNYTCEVTELSREG ETVIELKYRIVSWFSPNENILIVIFPILAVLLSWGQFGIVTIKYKSNLVKEKTILLFVGG LVLTIVVIVGAILFVPGEYSTKNSCGLGLIVIPTVILILLQYCMFVIGGWISPFTIAILI LQVLGYVLSVVGLSLCVSECTPVHGPLLISGLGIIALAELLGLVYMKLVASNQKTIQPPR KAVEEPLNE
>Giant_panda QFPMFACLLCSCTICLSSAQLIFNITKSVEYTACNESVIIPCFVNNVEATNINEMYVKWK LKGKDIFTFNGALQKTTHGDNFKSTKIIPQKLLTGIASLEMDKAEAVVGNYTCEVTELSR EGETIIELKYRIVSWFSPNENILIVIFPILAVLLSWGQFGIVTIKYKANLVKEKTILLLV GGLLLTIVVIVGAILFVPGEYSTKNSCGLGLIVIPTVILILLQYCVFIIGVWMSPFTIAI LILQVLGYVLSVVGLSLCVSECTPVHGPLLISGLGITALAELLGLVYMKLVASNQKTIQP PRKAVEEPLNAFKESKGMMNDG
>Polar_bear MFTSTTELFEEPCSKKENSNEQGSAQLIFNITKSVEYTACNESVIIPCFVNNVEATNINE MYVKWKLKGKDIFTFNGALQKTTHGDNFKSTKIVPQKLLTGIASLEMDKAEAVVGNYTCE VTELTREGETIIELKYRIVSWFSPNENILIVIFPILAVLLSWGQFGIVTIKYKANLVKEK TILLLVGGLLLTIVVIVGAILFVPGEYSTKNSCGLGLIVIPTVILILLQYCVFIIGIWMS PFTIAILILQVLGYVLSVVGLSLCVSECTPVHGPLLISGLGIIALAELLGLVYMKLVASN QKTIQPPRKAVEEPLNAFKESKGMMNDE
>Europen_domestic_ferret GSAQLIFNITKSVEYTACNESVIIPCFVNNVEATNINEMYVKWKLKGKDIFTFNGALQKT THGDKFKSTKIIPQKLLTGIASLEMDKEEAVVGNYTCEVTELSREGETIIELKYRIVSWF SPNENILIVIFPILAVLLSWGQFGIVTIKYKSSLVKEKTILLFVGGLVLTIVVIVGAILF VPGEYSTKNSCGLGLIVIPTVILILLQYCVFIIGVWISPFTIAILILQVLGYVLSVVGLS LCVSECNPVHGPLLISGLGIIALAELLGLVYMKLVASNQKTIQPPRKAVEEPLNAFKESK GMMNDE
>Sea_otter MLPLVVLLLGSASCGSAQLIFNITKSVEYTACNESVIIPCFVNNVEATNINEMYVKWKLK GKDIFTFNGALQKTTHGDKFKSTKIIPQKLLTGIASLEMDKEEAVVGNYTCEVTELSREG ETIIELKYRIVSWFSPNENILIVIFPILAVLLSWGQFGIVTIKYKSSLVKEKTILLFVGG LVLTIVVIVGAILFVPGEYSTKNSCGLGLIVIPTVILILLQYCVFIIGVCMSPFTIAILI LQVLGYVLSVVGLSLCVSECTPVHGPLLISGLGITALAELLGLVYMKLVASNQKTIQPPR KAVEEPLNAFKESKGMMNDE
>Little_brown_bat LWCFFVLFCFLVSMKCGSSAQLIFNITKFAEYTICNKTVVIPCLVNNVGAQSLKEMFVKW KFRDKYIFFYDGDKNESSPNSNFSSAFIVPEALLSGIASLKMDKSDAVPGNYTCEVTELT REGETIVELKYRVVSWFSPNENILIVIFPMLAVLLFWGQFGIVTLKYNASVTKEKTILLF VAGLVLTTFVIVGAILFVPGEYSTKRASGLGLIVVPTVILILLQYSVFMIAPAIGMSSFS ITILILQVLGFVLSVVGLSLCVSECTPMHGPLLISGLGIIALAELLGLVYMKFVASNQRA IQPPRNN
>Hybrid_cattle MERGEKCGAAEVPSRGRTVDEGRGEPLWAPEGSGLRGSAQLIFNAIKSVEYTLCNQTVVI PCFVNNVETKNITELYVRWKFKGENIFIFDGNQRMSKPSSNFSSAEIAPSELLRGIASLK MAKSDAVLGNYTCEVTELSREGETIIELKYRVVSWFSPNENILIVIFPVLAILLFWGQFG IVTLKYKSNYTKEKAIFLLVAGLLLTVLVIVGAFLFIPGEYSTKNASGLGLIVLPTIILI LLHYCVFMIAMGMSSFTISILILQLLGYVLSVVGFSLCVSECIPVHGPLLISGLGIIALA ELLGLVYMKCVGKSALFLLAYARNFKYIIWIMLLVDSYCLGPKKRMSNSKNEKTQQMPLY FLNN
>Cow MWPLVVVLLLGSVRCGSAQLIFNAIKSVEYTLCNQTVVIPCFVNNVETKNITELYVRWKF KGENIFIFDGSQRMSKPSSNFSSAEIAPSELLRGIASLKMAKSDAVLGNYTCEVTELSRE GETIIELKYRVVSWFSPNENILIVIFPVLAILLFWGQFGIVTLKYKSNYTKEKAIFLLVA GLLLTVLVIVGAFLFIPGGYSTKNASGLGLIVLPTIILILLHYCVFMIAMGMSSFTISIL ILQLLGYVLSVVGFSLCVSECIPVHGPLLISGLGIIALAELLGLVYMKCVASNHRTIQPP RNN
>Sheep MERGSAQLIFNVIKSVEYTLCNQTVVIPCFVNNVETKNITELYVRWKFKGENIFIFDGSK RMSKPSSNFSSAKITPPELLRGIASLKMDKSDAVVGNYTCEVTELSREGETIIELKYRVV SWFSPNENILIVIFPVLAILLFWGQFGIVTLKYKSNYTKEKAIFLLVAGLLLTVLVIVGA FLFIPGEYSTKNASGLGLIVLPTVILILLHYCVFMIAMGMSSYTISILILQILGYVLSVV GFSLCVSECIPVHGPLLISGLGIIALAELLGLVYMKCVASNHRTIQPPKSN
>Goat MWPLVVVLLLASVRCGSAQLIFNVIKSVEYTLCNQTVVIPCFVNNVETKNITELYVRWKF KGENIFIFDGSKRMSKPSSNFSSAKITPPELLRGIASLKMDKSDAVVGNYTCEVTELSRE GETIIELKYRVVSWFSPNENILIVIFPVLAILLFWGQFGIVTLKYKSNYTKEKAIFLLVA GLLLTVLVIVGAFLFIPGEYSAKNASGLGLIVLPTVILILLHYCVFMIAMGMSSYTISIL ILQILGYVLSVVGFSLCVSECIPVHGPLLISGLGIIALAELLGLVYMKCVASNHRTIQPP KKAVEEPLNAFKESKGMMNDE
>Pig MWPLVVVVLLGSAYCGSAQLIFNITKSVEFTVCNTTVTIPCFVNNMEAKNISELYVKWKF KGKDIFIFDGAQHISKPSEAFPSSKISPSELLHGIASLKMDKRDAVIGNYTCEVTELSRE GETIIELKRRFVSWFSPNENILIVIFPILAILLFWGQFGILTLKYKSSYTKEKTIFLLVA GLMLTIIVIVGAILFIPGEYSTKNACGLGLIVIPTAILILLQYCVFMMALGMSSFTIAIL ILQVLGHVLSVVGLSLCVSECTPVHGPLLISGLGIIALAELLGLVYMKCVASDHKTIQPP RNN
>Atlantic_bottle-nosed_dolphin MWPLVVLLLLGSARCGSAQLIFNTTKSVEYTVCNQTVVIPCFVNNIEAKSIAELYVSWKF KGKDIFIFDGVQQKSNSSDIFTSAKISPSELLKGIASLTMDKREAVLGNYTCEVTELSRE GETIVELKYRVVSWFSPNENILTVIFPILAILLFWGQFGVVTLKYKSSYTKEKTIFLLVT GLVLTIVVIVGAILFIPGEYSTKNACGLGLIVIPTAILILLQYCVFMIAVGMSFFTIAIL ILQVLGHVLSVVGFSLCVSECTPVHGPLLISGLGILALAELLGLVYMKCVASNHKTIQPP RSN
>Yangtze_finless_porpoise MWPLVVVLLLGSARCGSAQLIFNATKSVEYTICNQTVVIPCFVNNMEAKSIAELYVTWKF KGKDIFIFDGVQQRSNSSDIFTSAKISPSELLSGIASLTMDKRDAVLGNYTCEVTELSRE GETIVELKYRVVSWFSPNENILTVIFPILAILLFWGQFGVVTLKYKSSYTKEKTIFLLVT GLVLTIVVIVGAILFIPGEYSTKNACGLGLIVIPTAILILLQYCVFMIAVGMSFFTIAIL ILQVLGHMLSVVGFSLCVSECTPVHGPLLISGLGIIALAELLGLVYMKCVASNHKTIQPP RKAVEEPLNE
>Yangtze_river_dolphin MWPLVVLLLLGTARCGSAQLIFNTTKSVEYTVCNQTVVIPCFVNNMEAKSIAELYVRWKF KGKDIFIFDGVQQRSNSSNNFTSAKISPSELLNGIASLTMDKRDAVLGNYTCEVTELSRE GETIVELKYRVVSWFSPNENILTVIFPILAILLFWGQFGVVTLKYKSSYTKEKTIFLLVT GLVLTIVVIVGAILFIPGEYSTKNACGLGLIVIPTAILILLQYCVFMIAVGMSFFTIAIL ILQVLGHVLSVVGFSLCVSECTPVHGPLLISGLGIIALAELLGLVYMKCVASNHKTIQPP RSN
>Beluga_whale MWPLVVLLLLGSARCGSAQLIFNTTKSVEYTVCNQTVVIPCFVNNMEAKSIAELYVRWKF KGKDIFIFDGVQQRSNSSDIFTSAKISSSELLNGIASLTMDKRDAVLGNYTCEVTELSRE GETIVELKYRVVSWFSPNENILTVIFPILAILLFWGQFGVVTLKYKSSYTKEKTIFLLVT GLVLTIVVIVGAILFIPGEYSTKNACGLGLIVIPTAILILLQYCVFMIAVGMSFFTIAIL ILQVLGHVLSVVGFSLCVSECTPVHGPLLISGLGIIALAELLGLVYMKCVASNHKTIQPP RKAVEEPLNAFKESKGMMNDGKYKMHLQL
>North_pacific_minke_whale MWPLVVLLLLGSARCGSAQLIFNTTKSVEYTVCNRTVVIPCFVNNMEAKSIAELYVKWKF KGKDIFIFDGGQQKSKPSDNFTSAKISPSELLNGIASLTMDKRDAVLGNYTCEVTELSRE GETIVELKYRVVSWFSPNENILTVIFPILAILLFWGQFGVVTLKYKSSYTKEKTIFLLVT GLVLTIVVIVGAILFIPGEYSTKNACGLGLIVIPTAILILLQYYVFMITMGMSFFTIAIL ILQVLGHVLSVVGFSLCVSECTPVHGPLLISGLGIIALAELLGLVYMKCVASNHKTIQPP RKAVEEPLNAFKESKGMMNDE
>Sperm_whale MWPLVVLLLLGSARCGSAQLIFNTTKSVEYTVCNQTVVIPCFVNNMEAKSIAELYVKWKF KGKDIFIFDGGQQRSKPSDNFTSAKISPSELLNGIASLTMDKHDAVLGNYTCEVTELSRE GETIVELKYRVVSWFSPDENILTVIFPILAILLFWGQFGVVTLKYKSSYTKEKTIFLLVT GLVLTIVVIVGAILFIPGEYSTKNACGLGLIVIPTAILILLQYYVFMIAVGMSFFTIAIL ILQVLGHVLSVVGFSLCVSECTPVHGPLLISGLGIIALAELLGLVYMKCFASNHKTLQPP RSN
>Duckbill platypus AWPYVKFFSCFFALPGSAQLLFDSPRLVEKNACNHSVLLPCSVTNIELNNIRAMFVRWKY KGRDIYTFDGFQDKVTISNDFQSASIFVPDILSGNSSLRLSDDDAVLGNYTCEVTEANRE GEIIVELRYHVVSWFNPKENILIVIFPILAILLSWGQFGIVTLKYKANCPSEKTFGLIIS GIILTLFVIIGAALFIPGEYSIKNASGLGLIVVPTLMLVLLQYCVFMTAFGMTSFAIAIL ILQLGGYILAAVGLSLCVMVCAPTQGPLLISGLAIIALAELLGLVYMKFKASNQKPPQPP RKAVEEPLNAFKESKGMMNDG
>Common wombat MWSLVAALLLGTVCGGSAQLTFNSTRFVEETICNETVILPCIVNNLEIKNIKVMYVKWKH RGKEIFTFDGDQNKPNASDNFKSATIALSLLVEGNASLLMKKSDAVPGNYTCEVTESSRE GETTVELRYHVVSWFYPKENILIVIFPILAILLSWGQFGIVTLKYKSNCTSEKTIGLIIA GLALTVMVIVGAVLFVPGEYSVKNASGLGLIVIPTVTLVLLQYCVFMTAFGMTLFAIGIL ILQLLGYVLAVIGLSLCITKCSPTQGPLMISGLGIIALAELLGLVYMKFVASNQKTIPPS RKAVEEPLNAFKESKGMMNDE
>Tasmanian devil GSAQLTFNSTRFVEETICNETVVLPCIVNNLEIRKIEVMYVKWKHKGKEIFTFSGEQKKH NASDNFKSATIPFSLLVEGNASLLMKKSDAIPGNYSCEVTESNREGETTVELKYHVVSWF YPKENILIVIFPILAILLSWGQFGIVTLKYKSNCTSEKTIGLIIAGLALTVVVIVGAVLF VPGEYSVKNAAGLGLIVIPTVTLVLLQYCVFMTAFGMTLFAIGILILQLLGYIFAVIGLS LCITKCSPMQGPLMISGLGIIALAELLGLVYMKFVASNQKTIPPSRKAVEEPLNAFKESK GMMNDG
>Indian_muntjac MEDNYSSAQLIFNVIKSVEYTVCNQTVVIPCFVNNVETKNITELYVRWKFKGENIFIFDG SQRMSKSSSNFSSAKITPPELLRGIASLKMDKSDAVSGNYTCEVTELSREGETIIELKYR VVSWFSPNENILIVIFPVLAILLFWGQFGIVSEYSTKNASGLGLIVLPTVILILLHYCVF MIAMGMSSITISILILQILGYVLSVVGFSLCVSECVPVHGPLLISGLGIIALAELLGLVY MKCVGNSNHKT
>Reevess_muntjac MEDNYSSAQLIFNVIKSVEYTVCNQTVVIPCFVNNVETKNITELYVRWKFKGENIFIFDG SQRMSKSSSNFSSAKITPPELLRGIASLKMDKSDAVSGNYTCEVTELSREGETIIELKYR VVSWFSPNENILIVIFPVLAILLFWGQFGIVSEYSTKNASGLGLIVLPTVILILLHYCVF MIAMGMSSITISILILQILGYVLSVVGFSLCVSECVPVHGPLLISGLGIIALAELLGLVY MKCVGNSKHKTQDFCSRMACAHSNGRQITVIL
Domestic_yak MESEPCAFRFHGMIGDVGKSRCSEEGKVEARSFLHCAVSSEGSSAQLIFNAIKSVEYTLC NQTVVIPCFVNNVETKNITELYVRWKFKGENIFIFDGSQRMSKPSSNFSSAEIAPSELLR GIASLKMAKSDAVLGNYTCEVTELSREGETIIELKYRVVSWFSPNENILIVIFPVLAILL FWGQFGIVTLKYKSNYTKEKAIFLLVAGLLLTVLVIVGAFLFIPGEYSTKNASGLGLIVL PTIILILLHYCVFMIAMGMSSFTISILIIQLLGYVLSVVGFSLCVSECIPVHGPLLISGL GIIALAELLGLVYMKCVGPKKRMSNSKNEKTQQMPLYFLNN
>Spotted_hyena GSAQLIFNITRSVEYTACNETVIIPCYVNNVEATNINEMYVKWKFRGKDIFTFDGSGEKI TRDNKFKSTKIIPQKLLNGIASLEMNKEEAVVGNYTCEVTELSREGETIIELKYRIVSWF SPNENILIVIFPVLAILLSWGQFGIVTHKYKSSLIKEKTILLFVGGLVVTIAVIVGAILF IPGEYSTKNSCGLGLIVVPTVILILLQYCVFMIGVWMSSFTIAILILQVLGYVLSVVGLS LCVSECTPVNGPLLISGLGIIALAELLGLVYMKLV
>Iberian_lynx MKQFSFSFSGSAQLIFNITRSVEYTACNETVIIPCYVNNVEATNINEMYVKWKFRGKDIF TFDGAVEKTTRDNKFKSTKIIPQKLLNGIASLEMNKEEAVVGNYTCEVTELSREGETIIE LKYRIVSWFSPNENILIVIFPILAVLLSWGQFGIVTLKYKSSLMKEKTILLFVGGLVLTI AVIVGAILFVPGEYSTKNSCGLGLIVVPTVILILLQYCVFMIGVWMSSFTIAILILQVLG YVLSVVGLSLCVSECTPVNGPLLISGLGIIALAELLGLVYMKLFEFRGTPSVS
>Meerkat MAAAKMWPLVVLLLGSAGCGSAQLIFNITRSVEYTACNETVIIPCYVNNVEATDINEMYV KWKFRGKDIFTFNGAEEKITRDNKFKSTKIIPQKLLNGIASLEMNKEEAVVGNYTCEVTE LSREGETIIELKYRIVSWFSPNENILIVIFPILAVLLSWGQFGIVTHKYKSSLMKEKTIL LFVGGLVLTIAVIVGAILFVPGEYSTKNSCGLGLIVVPTVILILLQYCVFMIGVWMSSFT IAILILQVLGYVLSVVGLSLCVSECTPVNGPLLISGLGIIALAELLGLVYMKLVASNQKT IQPPRKAVEEPLNAFKESKGMMNDE
>Canada_lynx MWPLVVLLLLGSACCGSAQLIFNITRSVEYTACNETVIIPCYVNNVEATNINEMYVKWKF RGKDIFTFDGAVEKTTRDNKFKSTKIIPQKLLNGIASLEMNKEEAVVGNYTCEVTELSRE GETIIELKYRIVSWFSPNENILIVIFPILAVLLSWGQFGIVTLKYKSSLMKEKTILLFVG GLVLTIAVIVGAILFVPGEYSTKNSCGLGLIVVPTVILILLQYCVFMIGVWMSSFTIAIL ILQVLGYVLSVVGLSLCVSECTPVNGPLLISGLGIIALAELLGLVYMKLFASNQKTIQPP RKAVEEPLNAFKESKGMMNDE
>Greater_horseshoe_bat MWPLVVVLLLNSAYCGSAQLILNVTKFVEYTNCNTTVLLPCIVYNIEATGLEELFVKWKF GGKYIFTYDGAKREPKPNINFSSAKIFPDDLLKGNASLEMNKEHAIPGNYTCEVTELSRE GDTVVELKYRLVSWFSPNENILIVIFPMLAILLFWGQFGIVTLKLNSSIMKEKTILLFVA GLVLTIVVIVGAILFIPGEYSTKRASGLGLIVVPTVVLILLQYAVFMIAPAIGMSSFSIA ILILQVLGFVLSVVGLSLCVSVCAPVHGPLLISGLGIVALAELLGLVYMKFTATNQRTIQ PPRKAVEEPLNAFKESKGMMNDE
>Groundhog MWPLVAALLLGSFCSGSAQLLFNKTKSVEFTFCNETVVIPCFVINVGAQNTNEMYVKWKF KGKYIFIYDGGQDNATMDSNFSSAKIAVSELLKGDASLKMDKRDAKVGNYTCEVTELTRE GETVIELKYRVVSWFSPNENILVVIFPILAILLFWGQFGILTLKYKSNCTNKKIILLLIA GLLLTTIVIVGAILFVPGEYSVKNASGLGFIVISTGVLILLQYNVFMTAFGMTSFTIAIL ITQVLGYVLAVVGLCLCIMACIPVHGPLLISGLGIIALAELLGLVYMKFVASNQRTIQAP RKAVEEPLNAFKESKGMMNDE
>West_Indian_manatee MWPLVGALLLGSACCGSAQITFNITKSAEFTVCNTTVVIPCFATNVETKLLTDLYVKWKF KGKDIFTYDGAQGQSSTPSSGFKSAKITPTELLHGIASLKMKKSDAELGNYTCEVTELTR EGETVIELKYRVVSWFSPKENILIIIFPVLAILLSWGQFGVVTLKYASDPMKGKTILLFV AGLLLTIVVIVGAILFIPGEYSTKNASGLGLIVIPTVILILLQYFVLMTAFGMTSFAIAI LILQVLGFVLAVVGLSLCIPECTPVQGPLLISGLGIIALAELLGLVSMKVVASSQGTIQP PRKAVEEPLNAFKESKGMMNDGKYTMYLQF
>American_mink MLPLVVLLLGSASCGSAQLIFNITRSVEYTACNESVIIPCFVNNVEATNINEMYVKWKLK GKDIFTFNGALQKTTHGDKFKSTKIIPQKLLTGIASLEMDKEEAVVGNYTCEVTELSREG ETIIELKYRIVSWFSPNENILIVIFPILAVLLSWGQFGIVTIKYKSSLVKEKTILLFVGG LVLTIVVIVGAILFVPGEYSTKNSCGLGLIVIPTVILILLQYCVFIIGVWISPFTIAILI LQVLGYVLSVVGLSLCVSECNPVHGPLLISGLGIIALAELLGLVYMKLV
>European_rabbit MWPLVAALLLGSACCGSAQLIFNKTKSVEFTFCNETVVIPCFVKNVEAVGTMEMYVKWRF KGKYIFIYDGGQNKSTAENDFSSAKIAVSELLKGDASLKMDKRDAVLGNYTCEVTELSRE GETTVELKYRVVSWFSPNENILIVIFPILAILLFWGQFGILTLKYKSNRTNKKIILLLIA GLLLTVIVIVGAILFVPGEYSIKNASGLGFIVISTGILISLQYNVFMTAFGMTSFTVAIL ITQVLGYVLAVVGLCLCIMACVPVHGPLLISGLGIIALAELLGLVYMKFVASNQKTIQPP RKAVEEPLNAFKESKGMMNDE
